# Supplementary material for: Hub genes and pathways in gastric cancer: A comparison between studies that used normal tissues adjacent to the tumour and studies that used healthy tissues as calibrator
Source: IET Syst Biol. 2023 Apr 29;17(3):131–41. doi: 10.1049/syb2.12065 (PMC10280624; doi:10.1049/syb2.12065)
Supplement: Supplementary file 2 — Supplementary Material [file SYB2-17-131-s002.xlsx]

## Sheet: Sheet1
	Supplementary Table 1. Differentially expressed genes obtained from three microarray studies
	GSE54129					GSE79973					GSE118916
Gene.Symbol	logFC	P.Value	adj.P.Val		Gene.Symbol	logFC	P.Value	adj.P.Val		Gene.Symbol	logFC	P.Value	adj.P.Val
ABCF2	5.86267	1.42173e-59	3.53332e-56		COL10A1	4.48964	4.4009e-05	0.00632126		FNDC1	3.53227	4.35517e-06	4.98549e-05
ACKR1	5.82944	2.07431e-26	1.05993e-24		FNDC1	4.3788	3.22639e-05	0.00584116		THBS4	3.45419	3.06336e-05	0.000236245
ACTA2	4.83442	1.52462e-49	1.30248e-46		FAP	4.11378	8.65189e-05	0.00838728		TBC1D1	3.31507	5.77473e-10	5.33164e-08
ACTB	4.63508	2.2766e-26	1.15681e-24		CT83	3.8214	8.36439e-05	0.00835556		C3	3.15544	2.00662e-09	1.34123e-07
ACTC1	4.59092	3.9754e-24	1.499e-22		CST1	3.71721	4.7211e-05	0.00655143		RARRES1	3.0772	4.76095e-08	1.51623e-06
ACTG2	4.48927	9.37575e-25	3.82837e-23		IL13RA2	3.71254	5.75831e-06	0.00289595		CCL18	2.94352	3.87026e-05	0.000285757
ACTN1	4.41259	4.74068e-19	9.2902e-18		HOXC6	3.70808	0.000213179	0.0132903		FAP	2.86196	8.56944e-06	8.49889e-05
ADAM12	4.36157	1.14433e-38	2.66239e-36		GAD1	3.68278	0.00178753	0.0395042		PSMD7	2.80714	3.23948e-09	1.9072e-07
ADAMTS1	4.34673	5.1031e-36	8.45491e-34		THBS2	3.67107	1.60486e-05	0.00478079		COL8A1	2.58702	3.35327e-07	6.80504e-06
ADAMTS12	4.19579	6.71091e-18	1.11424e-16		SALL4	3.56028	4.75375e-06	0.00269344		SPP1	2.53229	1.255e-05	0.000114269
ADAMTS2	4.14861	3.1596e-15	3.70154e-14		SFRP4	3.55411	3.10949e-05	0.00571303		CHI3L1	2.52418	0.000132751	0.000768005
ADAMTS8	4.12905	7.68223e-34	9.65576e-32		CEMIP	3.46237	0.00168581	0.0382988		THY1	2.50711	2.41492e-09	1.55117e-07
ADAMTSL4	4.07581	7.7673e-15	8.61064e-14		SULF1	3.45484	3.89934e-06	0.002622		GEM	2.48636	7.69062e-07	1.29298e-05
ADCY3	4.0398	6.46625e-16	8.2642e-15		WISP3	3.42398	0.000127846	0.0102686		OLFM4	2.475	0.0249494	0.0534352
AEBP1	4.03583	2.24904e-30	1.84912e-28		CDH3	3.36286	1.95841e-07	0.00131867		EGR2	2.47208	1.17532e-05	0.000108534
AGO2	4.01738	4.46776e-15	5.11892e-14		HOXC9	3.33153	0.000209741	0.013166		SERPINB5	2.46585	0.00169675	0.00596392
AGTR1	3.90072	8.4476e-20	1.81983e-18		KLK10	3.2877	0.00433303	0.0627406		TIMP1	2.45193	7.37659e-08	2.14207e-06
AHNAK2	3.88218	1.14473e-57	2.31808e-54		COMP	3.26608	0.000262838	0.0147319		THBS2	2.43166	5.6213e-05	0.000383779
AK021804	3.87243	2.60906e-16	3.52136e-15		MAGEA6	3.19543	0.0161361	0.124235		SFRP2	2.42954	0.00233283	0.00772372
AK021977	3.83908	1.84685e-60	5.04882e-57		NKX3-2	3.19016	2.53253e-05	0.00535641		CILP	2.41535	0.00049365	0.0021924
AKT3	3.78313	1.63859e-18	2.97938e-17		ADAMTS2	3.069	1.13659e-05	0.00378923		CLDN7	2.39083	9.20524e-05	0.000571366
ALDH1A3	3.75565	1.34777e-47	9.32779e-45		WNT2	3.03128	0.000544736	0.0215043		SSBP3	2.38884	3.60855e-06	4.3023e-05
ALDH1B1	3.7522	7.6602e-23	2.4425e-21		IBSP	2.92727	0.00284009	0.0500263		IGF2BP3	2.36424	2.70521e-07	5.81227e-06
AMIGO2	3.73055	3.68802e-22	1.08527e-20		TMPO	2.92352	4.44352e-05	0.00634332		CTSL	2.36244	1.1274e-11	3.04306e-09
ANGPTL1	3.69138	4.18473e-27	2.29259e-25		CTHRC1	2.89858	5.90058e-06	0.00289595		CTHRC1	2.35999	0.000132591	0.000767347
ANGPTL2	3.64802	1.31522e-39	3.44066e-37		WDR72	2.8469	0.0220087	0.146713		SPOCK1	2.33267	3.96491e-05	0.000290962
ANP32E	3.61099	4.01059e-27	2.20602e-25		KRT80	2.82525	3.31418e-05	0.00585995		COL6A3	2.32955	1.78526e-06	2.48823e-05
ANXA6	3.6097	4.20747e-12	3.1884e-11		CLEC5A	2.79292	0.000219295	0.013548		FKBP10	2.31119	1.00549e-06	1.59492e-05
AP1S2	3.60776	7.48478e-30	5.74762e-28		COL11A1	2.77258	0.0103263	0.0978126		MMP9	2.30442	0.000474626	0.00212703
AP2A1	3.55005	3.76823e-23	1.25023e-21		BLACAT1	2.75591	0.00726689	0.0818704		CDH13	2.26118	4.89091e-07	9.14061e-06
AP2M1	3.54233	2.06568e-23	7.02807e-22		FKBP10	2.73541	1.00182e-05	0.00365163		CLDN1	2.24143	0.000106159	0.000640727
APOC1	3.50563	4.08763e-23	1.34633e-21		DKK2	2.72675	4.076e-05	0.00620767		MGP	2.23466	0.00011742	0.000695604
APOD	3.49874	6.79056e-21	1.67316e-19		EPHX4	2.72125	0.000977143	0.0288942		SFRP4	2.22176	8.8358e-05	0.000553385
APOE	3.48763	1.76169e-22	5.36008e-21		CRISPLD1	2.72013	3.62635e-05	0.00602404		PLEKHO1	2.16877	6.94492e-10	6.09366e-08
APOLD1	3.479	7.00591e-64	2.94652e-60		RGS4	2.71807	0.000128041	0.0102686		SULF1	2.13427	1.19647e-06	1.81788e-05
AQP1	3.4742	6.87976e-29	4.65533e-27		PI15	2.70115	0.00215931	0.0435165		SCRG1	2.12428	0.0011223	0.00424797
AQP9	3.4534	8.90319e-13	7.41255e-12		RP11-214N9.1	2.68834	3.39022e-05	0.00586583		PRRX1	2.11467	1.04249e-05	9.90268e-05
ARHGDIB	3.38744	7.69578e-13	6.44754e-12		EPYC	2.68166	0.005599	0.071558		SELE	2.10045	0.000485268	0.00216373
ARHGEF7	3.38652	5.0254e-17	7.49901e-16		KRT6B	2.67667	0.000712876	0.0246411		MMD	2.09203	1.1333e-12	5.95522e-10
ARID1A	3.38243	2.69389e-25	1.18399e-23		HOXC10	2.66278	0.000191805	0.012696		CCL2	2.08771	0.00153076	0.00549344
ASB2	3.37421	4.16064e-51	4.37468e-48		HOTAIR	2.6603	0.00974546	0.0951827		VCAM1	2.08445	7.39642e-07	1.25592e-05
ASPH	3.34455	7.11947e-19	1.35772e-17		P4HA3	2.63954	0.000828742	0.0264178		COL1A1	2.07622	0.000200758	0.00106939
ASPN	3.30868	3.11671e-16	4.1664e-15		ASPN	2.62356	3.91715e-05	0.00605541		STMN3	2.07207	8.67416e-07	1.4282e-05
ATP1B3	3.28347	1.06345e-50	1.05717e-47		GPR115	2.61538	6.05302e-05	0.0072616		CPXM2	2.06567	7.10416e-06	7.35969e-05
BAG2	3.2643	1.25818e-24	5.0403e-23		DUXAP10	2.60181	0.000142891	0.0107553		CXCL1	2.05793	0.00158472	0.0056477
BANF1	3.24913	3.3051e-59	7.52942e-56		GAL	2.54591	0.00129988	0.0337469		CHN1	2.05677	1.42899e-09	1.05037e-07
BBX	3.24362	2.04533e-43	8.34539e-41		WISP1	2.54412	7.61234e-06	0.0032772		PLA2G7	2.03882	4.55421e-06	5.15716e-05
BCAT1	3.23481	9.91931e-25	4.02328e-23		SPOCK1	2.53444	0.000502514	0.0205502		SIRPA	2.0369	2.65367e-11	5.48444e-09
BCL2A1	3.23373	1.93475e-18	3.47854e-17		CLDN1	2.53241	0.00272334	0.0489476		EIF3B	2.03423	8.34334e-11	1.27591e-08
BCL2L1	3.22875	1.84226e-13	1.6855e-12		HOXA10	2.52795	0.00117876	0.0318761		PTGIS	2.03212	0.00051275	0.00226035
BCL2L11	3.21764	4.03753e-22	1.18176e-20		CST6	2.52046	0.00251608	0.0468737		GPNMB	2.02998	4.17384e-07	8.08379e-06
BCL6	3.21558	1.56114e-24	6.19864e-23		TNS4	2.51168	0.00883535	0.0902459		BCL2A1	2.02258	3.23314e-08	1.11601e-06
BGN	3.21348	1.67184e-38	3.80865e-36		CD300A	2.50653	0.000247082	0.0143149		SELL	2.0191	0.000195217	0.00104551
BHLHE40	3.20315	1.21556e-19	2.57201e-18		KRT23	2.49837	0.0114848	0.103557		CHRDL2	2.01186	0.000279342	0.00139065
BICD1	3.20269	4.7994e-15	5.48052e-14		MLK7-AS1	2.49658	0.00645713	0.0769158		S100A10	2.01136	3.75118e-07	7.45333e-06
BMP1	3.20005	9.45608e-13	7.83231e-12		HOTS	2.49631	0.000744592	0.0250065		NNMT	2.01118	7.63776e-07	1.28628e-05
BNC2	3.18385	8.59597e-22	2.39666e-20		THBS4	2.48069	0.00726647	0.0818704		CRISPLD1	2.00943	2.34669e-06	3.08448e-05
BOC	3.16015	2.82781e-20	6.4799e-19		CPXM1	2.45291	0.0011676	0.0317764		SOCS3	1.99525	0.000114874	0.000683146
BSG	3.14194	2.24392e-60	5.8422e-57		NRK	2.43922	0.0017824	0.0394637		HOXC6	1.9936	2.32741e-08	8.61787e-07
BTG2	3.13361	2.32447e-24	9.03914e-23		GRIK2	2.43794	8.00778e-05	0.00820965		RASGEF1A	1.99238	2.84956e-07	6.04533e-06
BUB1	3.13073	4.27813e-10	2.46503e-09		MXRA7	2.43606	0.000212555	0.0132816		CXCL8	1.98682	0.00108186	0.00412016
C10orf10	3.12999	3.47557e-26	1.72126e-24		CXCL8	2.4268	0.00945155	0.0937184		TNFRSF12A	1.98079	2.41281e-07	5.31346e-06
C11orf96	3.1225	2.42176e-15	2.87973e-14		SHOX2	2.42462	0.00596463	0.0736743		C1R	1.97599	1.07078e-07	2.84668e-06
C1orf198	3.12014	1.8834e-15	2.26967e-14		RFX4	2.41429	0.00505075	0.0678647		ICAM1	1.97517	1.51302e-09	1.09744e-07
C1QA	3.11803	3.71692e-24	1.40833e-22		SERPINH1	2.4027	3.77651e-05	0.00605535		PLA2G2A	1.97403	0.00104674	0.00401243
C1QB	3.11449	1.62787e-35	2.43846e-33		CLDN2	2.40045	0.0101672	0.0971839		THBS1	1.97205	1.86149e-06	2.5691e-05
C1QC	3.10608	1.51449e-22	4.63634e-21		LY6E	2.36432	0.000311827	0.016069		GREM1	1.97021	5.49062e-05	0.000376941
C1R	3.08002	6.98033e-30	5.3861e-28		CLDN7	2.35631	0.00922804	0.0924749		PENK	1.96782	0.00141225	0.0051406
C1S	3.07377	3.8853e-33	4.5782e-31		CDH13	2.35468	0.000161585	0.0115185		SERPINE2	1.96636	2.81757e-08	1.00269e-06
C2	3.05945	2.74235e-20	6.29464e-19		STC2	2.35221	0.00691848	0.0798146		ZAK	1.9646	3.3488e-05	0.000253469
C20orf27	3.059	8.3372e-22	2.33164e-20		MKX	2.34922	0.00550734	0.0711517		SERPINE1	1.96073	0.000448669	0.00203005
C2orf40	3.05635	6.87912e-30	5.32742e-28		COL8A1	2.34355	0.000595738	0.0224171		BHLHE41	1.96022	3.13514e-05	0.000240728
C3	3.05468	8.6496e-23	2.73047e-21		CASC5	2.33728	4.19346e-05	0.00622491		SERPINH1	1.95974	2.00616e-10	2.38781e-08
C5AR1	3.04667	2.7171e-13	2.43417e-12		RUSC2	2.33727	0.000157237	0.0113716		AQP1	1.95492	2.97688e-06	3.70783e-05
C5orf28	3.04444	7.59476e-16	9.62996e-15		SERPINB5	2.32759	0.0170857	0.128132		CAMK2N1	1.9499	4.24611e-05	0.000307127
C7	3.04251	1.26406e-14	1.36075e-13		HOTTIP	2.32493	0.0143744	0.117057		GAL	1.94414	0.000817969	0.00329395
C8orf88	3.02617	6.91051e-22	1.95666e-20		ULBP2	2.32332	0.00047043	0.0198157		VIL1	1.942	0.00948856	0.0241517
C9orf16	3.00279	8.11799e-74	8.87702e-70		PDPN	2.31464	5.68637e-05	0.00713013		SERPING1	1.9322	1.07726e-07	2.86236e-06
CALCRL	2.99689	2.73602e-12	2.13185e-11		MFAP2	2.30642	4.6012e-05	0.00645053		COL1A2	1.9247	6.22773e-05	0.000416546
CALD1	2.98977	2.02779e-10	1.21834e-09		NID2	2.30586	2.31537e-05	0.00534821		CEMIP	1.91895	6.98913e-05	0.000457195
CAP2	2.9592	1.02903e-32	1.15019e-30		SERPINB2	2.30243	0.00846299	0.0882428		CCNE1	1.91757	3.37327e-05	0.000254892
CAPRIN1	2.95354	1.54925e-59	3.68284e-56		S100A2	2.30112	0.000716753	0.024709		ASPN	1.90788	4.35404e-05	0.000313693
CBX5	2.9424	6.723e-17	9.83886e-16		CLDN4	2.30045	0.0150442	0.119865		MMP12	1.90206	0.00642337	0.017558
CCDC50	2.9163	1.09846e-19	2.34053e-18		ZIC2	2.27589	0.0137982	0.114775		PDE4B	1.89822	2.04415e-08	7.85155e-07
CCDC71L	2.91459	5.05606e-55	7.89828e-52		CST2	2.27394	0.000229191	0.0137903		CXCL13	1.8948	0.00994104	0.0251042
CCDC80	2.90705	4.91284e-27	2.67539e-25		HOXA-AS2	2.27338	0.000628109	0.0229865		CDH11	1.89305	5.35399e-07	9.75148e-06
CCL19	2.89292	6.31698e-15	7.09346e-14		ADAMTS12	2.26789	0.00994535	0.0960771		PMEPA1	1.88704	5.05209e-06	5.61792e-05
CCL2	2.89109	4.16975e-34	5.47742e-32		CFHR4	2.24451	0.00081673	0.0263917		GAS1	1.88549	0.000171802	0.000944796
CCL21	2.8786	1.65317e-49	1.36951e-46		ASCL2	2.24138	0.00794174	0.0854248		GUCY1B3	1.8818	8.17573e-08	2.30634e-06
CCL4	2.85621	2.76204e-12	2.14998e-11		RNFT2	2.23011	0.000445937	0.0192892		FN1	1.87761	4.15091e-06	4.79612e-05
CCR1	2.84925	2.14493e-11	1.47329e-10		KERA	2.2287	0.00131276	0.0339696		CDCA5	1.87549	8.57477e-06	8.50162e-05
CCR7	2.84826	1.09135e-20	2.61823e-19		SYT1	2.225	0.0124339	0.108235		RGS16	1.87118	4.40654e-08	1.42076e-06
CD14	2.83811	2.26323e-24	8.83241e-23		CCL7	2.21933	0.00592092	0.0733741		SVIL	1.86742	7.87172e-06	7.94329e-05
CD163	2.83617	2.03717e-12	1.61564e-11		DLX6-AS1	2.21762	0.00391371	0.0594726		HOXB3	1.86573	1.32848e-05	0.00011968
CD248	2.82994	9.85846e-22	2.72365e-20		MMP11	2.21621	0.000961362	0.0286444		MMP7	1.86549	0.0112228	0.0277382
CD37	2.82819	2.98215e-28	1.86769e-26		COL1A1	2.20914	6.87034e-05	0.0077963		TGM2	1.8595	7.66585e-08	2.19892e-06
CD4	2.81602	2.02758e-19	4.16134e-18		C3orf67	2.20724	0.00188128	0.0405755		SERPINF1	1.85749	5.19745e-05	0.000360725
CD44	2.81306	2.73725e-18	4.81064e-17		PEX6	2.20531	0.00338429	0.0547282		CXCL9	1.85525	0.00169433	0.00595711
CD46	2.81167	4.82928e-28	2.95018e-26		TNFRSF12A	2.20274	0.000237774	0.0140392		HEYL	1.84308	4.97511e-06	5.55151e-05
CD74	2.80996	4.77622e-37	9.00482e-35		AKAP14	2.20234	0.00212929	0.0431662		TSPAN4	1.84147	1.05778e-09	8.33316e-08
CD86	2.80537	6.70516e-10	3.7612e-09		SHROOM4	2.20173	0.000591597	0.0223073		INHBA	1.8393	2.20718e-05	0.000180623
CDC42	2.8006	3.6876e-35	5.348e-33		XXYLT1	2.20071	0.00162994	0.0376339		FLNA	1.83437	3.06136e-06	3.79177e-05
CDH11	2.79714	9.25944e-14	8.84606e-13		SLC4A8	2.19353	0.00577381	0.072671		TP53BP2	1.83119	2.34557e-12	9.57517e-10
CDV3	2.79114	1.98316e-12	1.57624e-11		IGF2BP3	2.19301	0.0127435	0.109824		UCHL1	1.82585	5.65891e-06	6.14334e-05
CEBPB	2.78412	4.56267e-47	2.96981e-44		COL1A2	2.19289	4.37885e-05	0.00631698		MNDA	1.8256	1.40574e-07	3.49983e-06
CEBPD	2.78348	1.52235e-20	3.59235e-19		LYPD1	2.19206	0.000417686	0.0185065		TPM2	1.81933	0.000200808	0.00106954
CEMIP	2.76789	1.00675e-20	2.42805e-19		TFAP2C	2.18399	0.00329807	0.0541175		TWIST1	1.81579	7.04164e-05	0.00045996
CEP350	2.75663	1.59785e-10	9.74047e-10		CCDC8	2.18235	0.000263465	0.0147319		SNX10	1.81453	6.80794e-07	1.17375e-05
CEPT1	2.75521	5.83927e-29	3.97587e-27		TLR4	2.1822	0.0066041	0.0779452		RAB31	1.81055	5.11379e-12	1.70673e-09
CERCAM	2.75182	7.13255e-27	3.80832e-25		PMFBP1	2.17948	0.00325166	0.0537253		FBXO32	1.8083	1.58545e-06	2.26666e-05
CFL1	2.74735	6.34894e-21	1.57001e-19		KAL1	2.17835	3.32717e-05	0.00585995		COL12A1	1.80247	1.539e-06	2.21629e-05
CFL2	2.7365	4.0147e-20	9.01452e-19		TNFRSF11B	2.17357	0.00184107	0.0401037		RERG	1.79898	4.97817e-05	0.00034874
CH25H	2.73335	1.03451e-68	7.07023e-65		LAMA4	2.17266	1.88975e-05	0.00507669		PKDCC	1.79646	1.92551e-06	2.6361e-05
CHI3L1	2.72924	5.54929e-09	2.73957e-08		APOA2	2.17224	0.00982472	0.0955472		PDGFRB	1.79199	5.8099e-07	1.03753e-05
CHN1	2.7095	1.41511e-53	1.98387e-50		DOCK9	2.172	0.000932592	0.0282076		OLFML2B	1.7914	6.8631e-07	1.18119e-05
CHRDL1	2.70348	3.01399e-16	4.03699e-15		LINGO1	2.16841	0.000502525	0.0205502		COL4A1	1.78882	1.29005e-09	9.65488e-08
CHRDL2	2.69818	1.24483e-15	1.53187e-14		PDLIM7	2.16207	0.000361045	0.0171803		APOC1	1.78865	0.000258892	0.00130838
CHRNA3	2.69587	5.04171e-11	3.29613e-10		SPHK1	2.1575	3.40225e-05	0.00586808		SMPX	1.78832	0.00656736	0.0178967
CILP	2.69506	6.39294e-34	8.15515e-32		PRRX1	2.15463	4.9869e-05	0.00668281		GUCY1A3	1.7876	1.65955e-06	2.3504e-05
CITED2	2.68766	3.62083e-15	4.20406e-14		TPRG1	2.1539	0.000976694	0.0288942		DPYSL3	1.78622	4.35669e-05	0.000313773
CLDN1	2.68746	2.76224e-16	3.72162e-15		PLEKHS1	2.15135	0.0395178	0.200802		COL11A1	1.78165	0.00444143	0.0130431
CLDN3	2.68183	2.24776e-32	2.36794e-30		HMCN1	2.14869	4.67379e-05	0.00651886		C1orf162	1.77911	4.22074e-08	1.37704e-06
CLEC7A	2.67921	6.32599e-62	2.07403e-58		MGP	2.14622	0.00445148	0.0636223		KRT6B	1.77883	0.00835064	0.0217404
CLIC4	2.67762	9.7573e-18	1.59058e-16		CELSR3	2.14551	2.36717e-05	0.00535641		NRXN3	1.77441	0.00145153	0.00525916
CLINT1	2.67177	1.71368e-37	3.4574e-35		SLMO1	2.14306	0.000428332	0.0188711		PLSCR1	1.76814	3.43992e-08	1.17183e-06
CLIP3	2.66753	2.86191e-28	1.79444e-26		KIF26B	2.13845	5.95556e-05	0.00720399		HOXB2	1.76614	8.6636e-08	2.4028e-06
CLMP	2.66177	4.76467e-28	2.91396e-26		PCDHB3	2.1372	0.00383958	0.0587736		FCER1G	1.76335	6.37227e-09	3.2151e-07
CLPTM1	2.66048	2.89772e-46	1.72514e-43		GJC1	2.1326	0.00152261	0.0364966		MEDAG	1.75991	0.000982776	0.00381245
CNN1	2.65252	4.36382e-25	1.864e-23		RIN3	2.13009	0.000356841	0.0170993		IGFBP4	1.75411	3.30823e-06	4.02785e-05
CNOT3	2.65173	1.88543e-75	3.4362e-71		GDPD5	2.12854	0.0027273	0.0489705		FCGR3A	1.75362	0.000169455	0.000934176
COCH	2.64988	1.59468e-25	7.18788e-24		FOXS1	2.12711	0.000523016	0.0210138		CEP55	1.74743	0.000379044	0.00177738
COL10A1	2.6468	8.88262e-16	1.11466e-14		PPAPDC1A	2.12515	0.00243724	0.0462737		FGD6	1.74594	1.09391e-10	1.50933e-08
COL11A1	2.64218	7.28345e-14	7.07598e-13		SRPX2	2.12112	3.36808e-06	0.00256208		COL10A1	1.74431	0.00193587	0.00664922
COL12A1	2.62475	9.25767e-51	9.37339e-48		NT5DC2	2.11782	0.000175125	0.0120743		MEST	1.7439	1.0508e-05	9.9605e-05
COL14A1	2.61042	3.7355e-14	3.76893e-13		RARRES1	2.11218	2.01512e-05	0.00510076		MEOX2	1.74202	1.94161e-05	0.000162031
COL15A1	2.60335	1.05793e-25	4.87708e-24		SPATA17	2.11138	0.00733059	0.0821648		BST2	1.73969	4.54373e-07	8.63553e-06
COL18A1	2.60204	4.67585e-20	1.04093e-18		PKDCC	2.10688	0.00358882	0.0565308		ATP1B3	1.73452	2.27605e-09	1.47837e-07
COL1A1	2.58698	1.02374e-13	9.71926e-13		CHRNA3	2.10658	0.00595055	0.0736118		LILRB4	1.73187	1.4623e-06	2.12629e-05
COL1A2	2.57441	1.06556e-19	2.2731e-18		NR5A2	2.10232	0.0105922	0.0992348		MXRA8	1.73162	2.54562e-05	0.000203299
COL3A1	2.5567	3.80923e-25	1.63992e-23		NOX4	2.09899	0.00551915	0.0712201		CEACAM6	1.73058	0.0327877	0.0667827
COL4A1	2.53999	8.71049e-39	2.07968e-36		THY1	2.09858	9.7455e-05	0.00898542		IFIT1	1.72968	4.58163e-05	0.000326942
COL4A2	2.53908	6.24564e-11	4.0231e-10		TIMP1	2.09604	1.79882e-05	0.00494223		VGLL3	1.72356	1.0224e-05	9.7526e-05
COL5A1	2.53827	9.72771e-11	6.10915e-10		GRB14	2.09516	0.000310025	0.0160214		KCNMA1	1.71111	0.00191815	0.00659798
COL5A2	2.53321	1.95967e-17	3.08686e-16		TPM4	2.09409	0.000218559	0.0135177		CCDC80	1.70671	0.000169861	0.000935996
COL6A1	2.52941	1.53619e-18	2.80344e-17		TNS1	2.09349	0.000205802	0.0130534		CAP2	1.70565	0.000285357	0.0014157
COL6A2	2.51746	8.12223e-16	1.02418e-14		INHBA	2.09308	0.00139173	0.0348169		SKAP2	1.70033	7.21951e-08	2.10717e-06
COL6A3	2.50987	1.57051e-12	1.26388e-11		CLDN16	2.0887	0.00019901	0.0128581		PIK3AP1	1.69968	2.6389e-06	3.37516e-05
COL8A1	2.50852	2.39337e-29	1.73321e-27		COL4A1	2.08763	2.44688e-05	0.00535641		COL5A1	1.69842	0.000139947	0.000800913
COL8A2	2.50082	5.44882e-21	1.36034e-19		COL6A3	2.08691	2.05977e-06	0.00212486		TACR2	1.6925	0.00128008	0.00473274
COPA	2.49911	1.08865e-21	2.98654e-20		THBS1	2.08512	1.73813e-06	0.00210926		CLDN4	1.69154	0.00178299	0.00621444
CORO1C	2.49879	2.63827e-25	1.16235e-23		HTN1	2.08456	0.0187368	0.134159		SPARC	1.69092	7.27384e-06	7.49304e-05
CPM	2.49797	9.19232e-31	7.97762e-29		LINC00648	2.07951	0.0149021	0.119206		HAND2	1.69018	0.00287147	0.00915544
CPNE2	2.49478	3.56077e-15	4.13959e-14		IL32	2.0788	0.00312498	0.0526555		RFTN1	1.69006	2.03521e-09	1.3585e-07
CPNE3	2.49014	3.1251e-21	8.05968e-20		HCFC1R1	2.07661	0.00019234	0.0127007		LEF1	1.6857	5.45824e-05	0.000374979
CPVL	2.48795	4.36698e-10	2.51384e-09		SEMA3A	2.05928	0.0113536	0.102911		FMO2	1.68565	0.000188429	0.00101687
CPXM1	2.48614	7.67586e-20	1.66539e-18		RUNX1T1	2.05678	0.002264	0.0445196		TPX2	1.68321	0.000144118	0.000820317
CPXM2	2.47985	1.63753e-52	2.13172e-49		MMP7	2.0494	0.00894828	0.0907442		NRK	1.68297	0.000126527	0.000738832
CRIP2	2.47647	1.16157e-19	2.46444e-18		EGOT	2.03971	0.000814834	0.0263616		ADAMTS4	1.681	5.74412e-05	0.000390061
CRISPLD1	2.47563	1.1137e-24	4.48721e-23		ADAM12	2.03887	0.000169629	0.0118599		CNN1	1.6802	0.0213815	0.0470776
CRYAB	2.47227	8.24453e-17	1.18905e-15		ZNF93	2.03733	0.00748653	0.0830445		DLEU2	1.6801	2.9219e-07	6.14158e-06
CSF1R	2.4707	7.933e-19	1.50342e-17		FAM65A	2.03635	5.86097e-05	0.00718632		CD14	1.67739	1.503e-06	2.17477e-05
CSF3R	2.47064	1.59356e-22	4.86747e-21		EPHB1	2.03628	0.0243878	0.154993		COL3A1	1.67618	0.000148804	0.00084146
CSGALNACT1	2.46836	1.07095e-23	3.78256e-22		ADAMTS18	2.03388	0.00537391	0.0701572		LIF	1.67324	6.13493e-06	6.56346e-05
CSRP1	2.46786	8.15794e-23	2.58571e-21		ZNF883	2.03205	0.00102342	0.0297429		TRIM29	1.67206	0.0006134	0.0026113
CST1	2.46735	3.9318e-17	5.95818e-16		PLEKHG3	2.02837	0.000706318	0.0245113		DNM1	1.67185	4.31981e-08	1.40011e-06
CTGF	2.46438	3.16034e-31	2.91878e-29		PLCB1	2.02764	0.000600395	0.0225457		FGF7	1.66632	6.74752e-05	0.000444392
CTHRC1	2.46319	1.17162e-11	8.35615e-11		FAM19A5	2.02639	3.14837e-06	0.00256208		AHNAK2	1.66616	0.000784127	0.00318224
CTSK	2.46168	2.53352e-51	2.82694e-48		PENK	2.02625	0.0130047	0.111169		SLC6A14	1.66028	0.0139249	0.0331288
CTSL	2.4609	1.63738e-11	1.14364e-10		DPYSL3	2.0237	0.000204586	0.0130377		PTGS2	1.65767	0.000359414	0.0017023
CUX1	2.45565	8.33656e-20	1.79803e-18		FAM131A	2.01572	0.000337527	0.0166255		TNFSF13B	1.6549	1.39621e-06	2.05622e-05
CXCL1	2.45327	5.39258e-07	2.00516e-06		CLCA4	2.01509	0.0133781	0.112712		SLC19A3	1.65376	0.000233287	0.00120608
CXCL13	2.4505	3.36794e-19	6.71317e-18		RHOJ	2.01407	0.00115633	0.0316111		PFN1	1.65324	6.94527e-08	2.05426e-06
CXCL2	2.44945	1.13185e-16	1.59948e-15		COL8A2	2.00932	0.00108194	0.0307457		EPB41L3	1.65063	1.77298e-09	1.22942e-07
CXCL5	2.44422	2.18523e-29	1.59729e-27		PADI2	2.00322	0.00165338	0.0378712		EEF2	1.64996	5.4351e-07	9.86647e-06
CXCL8	2.43707	4.23453e-47	2.78943e-44		SOGA1	2.00025	0.00022724	0.0137134		PLAU	1.64919	0.00044789	0.00202801
CXCL9	2.43167	1.46824e-30	1.23502e-28		ANXA9	2.0002	0.00164134	0.037744		IL6	1.64776	0.00150168	0.00540953
CXCR4	2.42978	3.6008e-22	1.06131e-20		CLEC11A	1.99913	0.000296546	0.0156759		COL5A2	1.64649	9.25813e-06	8.99676e-05
CYB5R3	2.42087	6.34815e-26	3.01028e-24		C1orf53	1.99461	0.00321009	0.0534191		FSTL1	1.64538	3.65839e-06	4.34704e-05
CYBB	2.4198	8.90603e-14	8.52929e-13		RMND5A	1.99361	0.000333129	0.0165735		SMOC2	1.64493	0.000344167	0.00164363
CYP1B1	2.41496	1.96043e-15	2.35782e-14		TRABD2B	1.99261	0.000894456	0.0276575		FBN1	1.64116	2.79725e-05	0.000218901
CYR61	2.40328	2.15674e-23	7.3242e-22		PGS1	1.98973	0.0002244	0.0136568		MSR1	1.64057	3.0242e-07	6.29628e-06
DCLK1	2.39857	1.15602e-19	2.45458e-18		HS6ST2	1.98849	0.0105489	0.0989845		MTHFD1L	1.6349	2.97714e-07	6.2259e-06
DDR2	2.39774	3.40619e-14	3.45516e-13		RP3-428L16.2	1.98522	2.80047e-05	0.00549336		NID2	1.63186	8.8479e-09	4.13474e-07
DDX17	2.37873	8.25261e-08	3.46979e-07		DLK1	1.97776	0.0212095	0.143803		RAN	1.63095	6.70422e-09	3.33166e-07
DDX42	2.37676	5.4854e-10	3.1105e-09		C10orf25	1.97367	6.61711e-05	0.00766764		PRKCB	1.62859	0.000886744	0.00350827
DDX6	2.37661	6.07086e-12	4.50862e-11		FOXC1	1.96939	0.000430214	0.0188857		ATP11A	1.62845	5.836e-10	5.35954e-08
DENND1B	2.36492	5.33671e-30	4.22876e-28		TNFSF11	1.96616	0.000166444	0.0117178		PGS1	1.62801	9.69921e-09	4.4156e-07
DES	2.3626	1.73841e-25	7.8036e-24		SPP1	1.96426	0.0113444	0.10288		ANP32E	1.62777	6.07969e-09	3.11521e-07
DGKH	2.35499	1.34058e-22	4.12703e-21		OLFML2B	1.96365	3.07789e-05	0.00571303		PPP1R14A	1.6276	0.000229314	0.00119031
DHX9	2.35399	3.02565e-25	1.31815e-23		PAX9	1.96344	0.0304593	0.17456		ELOVL5	1.62603	2.52821e-08	9.19454e-07
DICER1	2.34162	5.39876e-19	1.04673e-17		COL5A2	1.95996	1.21984e-05	0.00400738		DUSP10	1.62547	2.72483e-08	9.75312e-07
DIO2	2.34114	6.00171e-37	1.11613e-34		CORIN	1.95656	0.0011386	0.0315018		CDC20	1.62535	0.000116087	0.000688946
DLC1	2.34032	7.74768e-23	2.46712e-21		HIST1H3G	1.95288	0.00720294	0.081545		CD44	1.62498	6.17026e-10	5.59229e-08
DMPK	2.33158	6.0496e-46	3.40992e-43		TCF24	1.9528	0.0270477	0.164162		IFI6	1.62396	7.18528e-05	0.000467796
DNAJB5	2.32964	9.87677e-16	1.2315e-14		UCHL1	1.95093	0.00263257	0.0481552		LY6E	1.62355	1.69407e-07	4.05026e-06
DNAJC3	2.32491	7.87948e-14	7.60478e-13		CLDN3	1.94985	0.0202297	0.140149		PDLIM3	1.62174	0.000229727	0.00119182
DNM1	2.32154	4.478e-23	1.46432e-21		CNFN	1.94814	0.00606716	0.0743186		CYP1B1	1.62157	0.00021838	0.00114255
DOK5	2.31929	3.63836e-42	1.25903e-39		FAM167B	1.94784	0.000653967	0.0234771		IFITM1	1.62022	1.09994e-09	8.51592e-08
DPYSL3	2.3155	3.59025e-64	1.78452e-60		MEOX2	1.94534	0.00123382	0.0326841		GJC1	1.61938	8.92205e-07	1.45784e-05
DUSP1	2.31507	1.00273e-11	7.21845e-11		MMP16	1.94527	0.000697229	0.0243525		ITGBL1	1.61925	6.06449e-05	0.000407669
DYNC1H1	2.31211	3.93103e-17	5.95818e-16		TMOD2	1.94116	0.000850807	0.0269201		GBP5	1.6192	0.000644625	0.00271128
EBF1	2.31131	2.95717e-16	3.96477e-15		SUCNR1	1.93998	0.00471264	0.0655132		CD9	1.61851	9.25309e-08	2.52517e-06
ECM1	2.30554	2.59065e-13	2.33044e-12		LPPR4	1.93633	0.000314266	0.016136		ACTN1	1.61697	7.17749e-08	2.09809e-06
EDNRA	2.30447	2.64013e-12	2.06331e-11		CCDC88A	1.93551	0.00498018	0.0673504		UBE2C	1.61453	0.000662379	0.00277109
EFEMP2	2.29211	1.13053e-10	7.03128e-10		NOP14-AS1	1.9353	0.000515572	0.020819		GJA1	1.61371	7.51769e-07	1.26996e-05
EGR1	2.29128	5.93446e-31	5.31042e-29		FAM171B	1.93464	0.00721141	0.081545		WISP1	1.61315	8.20564e-08	2.30819e-06
EGR2	2.2867	5.97656e-24	2.18867e-22		HTR2C	1.92815	0.0452945	0.21638		CCT3	1.61174	6.58997e-11	1.10343e-08
EGR3	2.28182	2.93606e-18	5.132e-17		PMEPA1	1.92543	6.62699e-05	0.00766764		FOXC1	1.61006	1.156e-06	1.77001e-05
ELK4	2.27975	2.13514e-13	1.93693e-12		PIWIL1	1.9242	0.0069278	0.0798572		IGF1	1.60902	9.65291e-05	0.000593277
ELN	2.27956	8.14504e-48	5.8596e-45		TTC26	1.92349	7.64107e-05	0.00797281		ACTC1	1.6082	0.00663577	0.0180443
EMP3	2.27706	9.12957e-17	1.30875e-15		ARSI	1.923	0.00991871	0.0960573		TNC	1.6054	0.00200232	0.00683515
ENC1	2.27563	3.55812e-25	1.53544e-23		RHEBL1	1.9225	0.00411438	0.0610292		CALD1	1.60281	1.97198e-05	0.000164398
ENG	2.27364	2.24428e-17	3.5109e-16		HOXA11	1.91731	0.0151103	0.120133		VCAN	1.60265	0.000139787	0.000800185
ENPEP	2.27131	1.70038e-12	1.36357e-11		PLA2G5	1.91458	0.010804	0.100309		NEK2	1.60214	0.00013743	0.000789616
ENTPD1	2.26961	8.02575e-26	3.76659e-24		CCL18	1.90797	0.000258965	0.0146725		PTP4A2	1.60203	1.75071e-07	4.16152e-06
EPAS1	2.26902	5.84624e-25	2.45879e-23		BCAS4	1.90794	3.08735e-05	0.00571303		MYH10	1.60089	1.26227e-06	1.8947e-05
EPHA3	2.26853	6.60142e-18	1.0984e-16		KIAA1755	1.90543	0.00143373	0.0353583		SLC12A2	-1.60261	1.65594e-06	2.34706e-05
EPHB2	2.26457	2.15507e-36	3.7053e-34		AEBP1	1.90006	3.72002e-05	0.00603537		PDZD3	-1.60346	5.37148e-06	5.90266e-05
EPHX1	2.26119	2.76308e-20	6.33954e-19		PDE3A	1.89334	0.000579487	0.0221562		SLC44A3	-1.60354	8.38201e-09	3.95444e-07
EPRS	2.25221	9.31959e-18	1.52286e-16		C2orf82	1.89292	0.0145819	0.118113		ALAD	-1.6075	3.22965e-11	6.32805e-09
ERI3	2.24532	8.51583e-18	1.39989e-16		VMO1	1.89235	0.000390023	0.0178597		ABHD2	-1.60923	2.26636e-13	1.93012e-10
EXOC5	2.24388	9.06228e-10	4.99426e-09		CABYR	1.88651	0.00425627	0.0621865		ACADL	-1.60981	2.0293e-07	4.66004e-06
F2RL2	2.2429	2.22178e-11	1.52321e-10		CSPG4	1.88333	1.47042e-05	0.00458896		DHRS7	-1.61608	1.16137e-12	6.01767e-10
FABP4	2.24133	4.13384e-64	1.88348e-60		WIZ	1.88294	0.000176857	0.0121022		SLC7A11	-1.6163	2.8018e-06	3.54223e-05
FADS3	2.23897	1.70272e-18	3.09187e-17		GPNMB	1.88095	0.000245121	0.0143031		PCDHB3	-1.61636	9.58697e-08	2.59906e-06
FAF1	2.23431	3.94219e-40	1.09411e-37		NMNAT2	1.87991	0.00691306	0.0798104		RGMB	-1.61727	0.00481842	0.0139266
FAIM3	2.23087	2.02977e-09	1.06792e-08		C10orf99	1.86862	0.00447378	0.0638153		PCCA	-1.6181	2.12335e-11	4.60863e-09
FAM129A	2.22568	1.66166e-13	1.53334e-12		HGF	1.86343	0.000907176	0.0278651		RHOBTB1	-1.62124	2.67212e-08	9.58529e-07
FAM198B	2.21715	7.60683e-24	2.74343e-22		MPP4	1.86049	0.0120715	0.106384		TMEM56	-1.62152	3.54746e-06	4.25344e-05
FAM222B	2.2137	7.69503e-16	9.74353e-15		GNB4	1.85804	0.000370887	0.0173613		APOBEC1	-1.6264	2.46673e-07	5.40819e-06
FAM83D	2.21264	2.7029e-14	2.77211e-13		COL6A1	1.85741	0.00138061	0.0347246		TTR	-1.62914	0.00217592	0.00731303
FAP	2.21182	1.79286e-42	6.40684e-40		IL1A	1.85698	0.0114105	0.103204		BHMT	-1.63062	5.64699e-10	5.23327e-08
FBLN1	2.21158	4.97716e-22	1.44135e-20		FAM69B	1.8555	0.00212882	0.0431662		PLIN5	-1.63466	2.61871e-08	9.4417e-07
FBN1	2.20592	3.50638e-15	4.0807e-14		EPHB2	1.85473	0.0172467	0.128584		FBP1	-1.63753	1.05345e-10	1.48062e-08
FBXL20	2.20137	4.1723e-08	1.82672e-07		NEFH	1.85315	0.00156629	0.0369688		NEUROD1	-1.64266	3.94516e-06	4.61234e-05
FBXO32	2.20056	7.5978e-06	2.37174e-05		HAND2	1.85049	0.00634967	0.0764015		ZNF536	-1.64271	4.6481e-13	3.11669e-10
FBXW11	2.19529	7.41614e-12	5.43099e-11		FN1	1.84709	0.0359765	0.191235		ETFDH	-1.64543	8.8736e-10	7.32962e-08
FCER1G	2.1918	1.034e-12	8.518e-12		DLX6	1.84568	0.0349795	0.188689		ATP5G3	-1.64797	2.1141e-06	2.84928e-05
FCGR1B	2.17772	1.60124e-35	2.41178e-33		POLR3K	1.84563	0.00195004	0.0413231		CXADR	-1.64916	1.08165e-07	2.87002e-06
FCGR2A	2.17662	4.89991e-33	5.71221e-31		TRPC2	1.84444	0.000361658	0.0171945		GALNT7	-1.64942	6.82556e-08	2.0237e-06
FCGR3B	2.17553	1.00829e-08	4.79208e-08		PDGFRL	1.84421	0.00670687	0.0785632		TMEM92	-1.65018	6.92886e-11	1.13328e-08
FDCSP	2.17536	5.39957e-16	6.97758e-15		TREM2	1.84409	0.0010667	0.0305054		LINC01559	-1.65625	2.21979e-06	2.95543e-05
FERMT2	2.17143	1.01932e-10	6.37447e-10		GK3P	1.83887	0.00444873	0.0636223		EHHADH	-1.66169	2.37207e-10	2.71223e-08
FEZ1	2.16981	1.35939e-15	1.66685e-14		GAP43	1.83804	0.0487047	0.224891		FAM161A	-1.66472	1.84102e-07	4.32622e-06
FGFR1	2.15417	1.01436e-10	6.34698e-10		TNFAIP6	1.83677	0.000138609	0.0106141		GSTA2	-1.66706	0.000307604	0.00150303
FHL1	2.15306	2.83471e-11	1.91366e-10		LRP8	1.83643	0.000662954	0.0236754		DDX60	-1.6671	1.68051e-06	2.37372e-05
FHL5	2.15134	1.23005e-28	7.99681e-27		FPR2	1.83538	0.00254761	0.0472492		PLA2G10	-1.67102	1.61066e-05	0.000139082
FIBIN	2.14946	5.98108e-08	2.56886e-07		WASF1	1.8315	2.5011e-05	0.00535641		ACSS2	-1.6716	5.00043e-13	3.24995e-10
FILIP1	2.14723	1.86218e-57	3.39382e-54		SLC19A3	1.83092	0.0279355	0.167054		PRR15L	-1.68805	3.14356e-08	1.08889e-06
FKBP5	2.14581	6.67708e-27	3.58926e-25		TTLL5	1.83015	0.00353807	0.0559734		RNASE1	-1.68852	1.5956e-07	3.86725e-06
FKBP8	2.14272	1.47326e-44	6.82629e-42		ASB4	1.82424	0.0157735	0.122746		GOT1	-1.68969	5.22043e-09	2.76677e-07
FLI1	2.14034	2.32031e-17	3.61638e-16		VCAN	1.82346	5.82082e-06	0.00289595		IGH	-1.69313	0.000147036	0.000834427
FLNA	2.13944	3.9656e-15	4.58585e-14		PRPF31	1.82315	0.000194085	0.0127237		F2RL1	-1.69413	1.98281e-07	4.57883e-06
FMNL2	2.13351	3.4791e-12	2.66901e-11		NNMT	1.82163	0.00124908	0.0328808		XYLT2	-1.69572	4.20753e-09	2.34572e-07
FMO1	2.13304	2.10728e-09	1.10604e-08		YWHAH	1.82014	0.00604038	0.0742384		IQGAP2	-1.69787	1.73636e-09	1.21312e-07
FMO2	2.12957	1.60211e-24	6.34748e-23		PCDHB6	1.8199	0.0178719	0.130897		OXCT1	-1.6986	2.13584e-06	2.87026e-05
FN1	2.12745	9.77015e-21	2.35842e-19		PMCH	1.81778	0.00458539	0.0644655		C5orf30	-1.70002	4.92032e-11	8.68779e-09
FNDC1	2.11326	1.16155e-17	1.87215e-16		PCP4	1.81681	0.0285008	0.168846		CCBE1	-1.70026	5.24424e-07	9.60472e-06
FNDC3A	2.11252	9.34558e-27	4.94168e-25		DOK5	1.81615	0.0031114	0.0525861		AMPD1	-1.70236	4.21529e-08	1.37617e-06
FNIP1	2.11247	6.363e-34	8.14747e-32		APOC1	1.81532	2.56569e-05	0.00539002		ADA	-1.70258	1.22855e-06	1.85523e-05
FOS	2.11059	2.27887e-17	3.5589e-16		RBP4	1.8148	0.00160501	0.0374836		C4orf19	-1.7074	1.02328e-07	2.7366e-06
FOSB	2.10911	1.51079e-08	7.02344e-08		TNK2	1.8118	0.000793301	0.0260296		TRIM36	-1.71205	0.000149674	0.000845317
FOXP2	2.10755	1.16743e-12	9.56244e-12		SNTB2	1.80717	0.00117885	0.0318761		PTF1A	-1.71393	2.58455e-07	5.59928e-06
FPR1	2.10397	9.45898e-16	1.18264e-14		FADS3	1.8058	2.11672e-05	0.00521397		CKM	-1.71563	6.28979e-07	1.10289e-05
FPR3	2.10206	3.1998e-31	2.94527e-29		TNFRSF10B	1.80544	0.00317756	0.053162		GALE	-1.71761	2.79258e-09	1.71994e-07
FSCN1	2.10055	2.33287e-10	1.3914e-09		ZNF703	1.80393	0.000771341	0.025587		MAGI3	-1.71968	2.41533e-12	9.77913e-10
FSTL1	2.09935	1.72176e-11	1.19936e-10		EREG	1.80335	0.000351114	0.0170188		SLC41A2	-1.71999	3.43274e-13	2.63005e-10
FTX	2.09781	6.98415e-21	1.71699e-19		KRT7	1.79968	0.0382484	0.197472		FAM174B	-1.72241	1.60132e-11	3.84779e-09
FYN	2.09675	3.68241e-35	5.348e-33		FANCM	1.79956	7.55747e-05	0.00795774		CDS1	-1.72467	6.9533e-09	3.43115e-07
G0S2	2.09249	3.66855e-09	1.86029e-08		CSF2RA	1.79895	0.0183388	0.132734		PPFIBP2	-1.72493	1.24392e-11	3.28576e-09
G6PC3	2.08865	4.12454e-07	1.56094e-06		CDH11	1.79823	7.12558e-06	0.00319337		HPN	-1.72699	1.1552e-08	5.03185e-07
GAS1	2.08793	2.58373e-15	3.06002e-14		SUGT1P3	1.79394	0.0195379	0.137306		GATA5	-1.7271	9.21625e-06	8.97018e-05
GAS7	2.08595	6.44875e-62	2.07403e-58		SUGCT	1.79166	0.00291513	0.0507123		RAB11FIP2	-1.73109	9.63552e-06	9.27952e-05
GDAP2	2.08455	1.96426e-06	6.70178e-06		AC073321.4	1.78908	0.000997733	0.0293309		ALCAM	-1.73751	8.83945e-09	4.1347e-07
GEM	2.08319	1.65361e-35	2.47025e-33		CLCA2	1.78708	0.0022997	0.0449265		STYK1	-1.7388	1.53729e-08	6.22415e-07
GFPT2	2.0794	7.30763e-21	1.79248e-19		BCAT1	1.78291	0.00926251	0.0927451		TMEM27	-1.74718	3.96309e-10	4.04456e-08
GJA1	2.07831	3.23736e-09	1.65624e-08		DOCK3	1.78122	0.00341407	0.0549822		ARFGEF3	-1.7512	6.59211e-10	5.89886e-08
GLIPR1	2.07655	9.32185e-15	1.02016e-13		TNFSF4	1.77834	6.89929e-06	0.00316483		ACSM6	-1.7516	1.29849e-09	9.70334e-08
GLS	2.07333	7.8498e-25	3.2416e-23		DLX1	1.77627	0.0464737	0.219828		SUCLG2	-1.76145	1.77925e-11	4.16523e-09
GM2A	2.07255	1.39073e-08	6.4951e-08		ZNF677	1.77614	0.00444381	0.0636126		MT1JP	-1.76259	1.84053e-05	0.000154825
GNA13	2.0668	8.69558e-12	6.31219e-11		CCDC150	1.77612	0.00387782	0.0591408		RAB27A	-1.7648	1.38266e-13	1.46043e-10
GNA14	2.06649	1.05214e-07	4.36031e-07		HSPG2	1.77484	0.00114115	0.0315273		FGB	-1.7651	0.00237167	0.00782663
GNAI2	2.06447	1.12959e-07	4.65274e-07		PLEKHA4	1.77445	0.000532807	0.0212327		ARHGAP24	-1.76523	1.16953e-08	5.07191e-07
GNAL	2.06436	4.31008e-15	4.95695e-14		PLBD2	1.77308	0.00265307	0.0483683		DHCR24	-1.76801	5.9891e-09	3.08479e-07
GNS	2.06397	2.70901e-32	2.82124e-30		MAP4	1.77135	0.0095225	0.0941147		FAM20A	-1.76919	3.93339e-07	7.71603e-06
GPC6	2.05772	1.54337e-30	1.29622e-28		WDR16	1.77132	0.00349397	0.0555616		SERPINA4	-1.77034	2.47339e-06	3.21593e-05
GPNMB	2.0577	2.23013e-21	5.86214e-20		WDR66	1.76829	0.00248156	0.046628		RBM47	-1.77035	2.73905e-10	3.02986e-08
GPX8	2.05405	1.73798e-08	8.00944e-08		CALHM2	1.76731	0.00060574	0.0225854		PLA2G1B	-1.77047	1.38842e-07	3.47246e-06
GRB10	2.05373	8.81843e-26	4.10339e-24		FMNL3	1.76724	0.00034548	0.0168508		TOM1L1	-1.77534	4.18701e-17	5.17043e-13
GREM1	2.0522	4.22104e-20	9.45067e-19		QSOX2	1.76645	0.000500455	0.0205502		MYO5C	-1.77678	1.32216e-10	1.74155e-08
GRINA	2.04984	7.91302e-13	6.62143e-12		EDNRA	1.76596	8.76036e-05	0.00847739		GALNT3	-1.77851	2.90807e-07	6.11722e-06
GSTM4	2.04883	4.16718e-15	4.80372e-14		TFPI2	1.76513	0.00660365	0.0779452		GALNT12	-1.78157	7.8289e-11	1.23254e-08
GUCY1A3	2.04781	2.29243e-12	1.80525e-11		EBF2	1.76126	0.00420907	0.0618465		AXDND1	-1.79376	2.19622e-09	1.43959e-07
GXYLT2	2.03594	5.94337e-40	1.60868e-37		SLC6A15	1.76076	0.00729031	0.081992		VPS36	-1.79421	2.99021e-06	3.72043e-05
GZMK	2.03237	8.70468e-08	3.6478e-07		OBSCN	1.76039	0.00787694	0.0850656		PRELID2	-1.79681	1.86424e-10	2.27064e-08
HAND2-AS1	2.02787	4.37596e-15	5.02638e-14		OSM	1.75976	0.0288878	0.170045		SIK2	-1.79927	5.07206e-08	1.59474e-06
HCAR3	2.02521	5.42081e-07	2.01511e-06		AP000525.9	1.75756	6.91087e-05	0.00782302		DUOXA1	-1.79972	3.13706e-07	6.46453e-06
HCK	2.02298	2.60419e-30	2.12831e-28		ALS2CR11	1.75752	0.00464405	0.0650032		FNDC5	-1.8026	0.000240859	0.00123582
HEYL	2.02232	6.52022e-20	1.42597e-18		COL12A1	1.75448	0.0019095	0.0409303		MAP7D2	-1.80851	2.70537e-09	1.6809e-07
HIPK1	2.02161	1.33985e-09	7.22592e-09		FBN1	1.75342	0.000133206	0.0103895		RPRM	-1.81177	4.8259e-05	0.000340731
HIPK3	2.01795	5.13735e-10	2.92771e-09		RP11-874J12.4	1.75237	0.012006	0.10608		SLC44A4	-1.81553	7.86992e-07	1.31552e-05
HLA-DPA1	2.01494	7.06232e-10	3.94818e-09		LILRB1	1.75193	0.000585547	0.0222171		STX19	-1.82123	2.24047e-12	9.29982e-10
HNRNPUL1	2.01491	1.05886e-17	1.71688e-16		ADAM32	1.75167	0.00827508	0.0873814		MT1M	-1.82398	5.56101e-05	0.000380458
HOTS	2.01473	1.62995e-08	7.54657e-08		SLC28A3	1.7501	0.00356002	0.0562231		ADAM28	-1.82477	4.10238e-06	4.75005e-05
HOXA10	2.01422	4.5465e-12	3.43532e-11		KIAA1654	1.7482	0.000933888	0.0282103		SYTL2	-1.82592	4.20398e-09	2.34572e-07
HOXB7	2.01275	5.18233e-36	8.56024e-34		SLCO4A1-AS1	1.7476	0.00965362	0.0947768		DCXR	-1.82762	1.39254e-10	1.81664e-08
HOXC10	2.01156	3.22006e-31	2.95893e-29		BYSL	1.74655	0.00103845	0.0300251		TMEM30B	-1.82881	1.5267e-10	1.96383e-08
HOXC6	2.00916	1.84911e-14	1.94125e-13		ZC3HAV1L	1.7463	0.0371953	0.194557		UPK1B	-1.83093	5.06965e-06	5.63491e-05
HSD11B1	2.00809	2.66754e-14	2.73841e-13		CST4	1.7443	0.000945193	0.0284549		MUM1L1	-1.83163	1.50156e-05	0.000131417
HSP90AB1	2.0071	4.30998e-44	1.88518e-41		PALM2	1.74272	0.00687073	0.0794847		IL1R2	-1.83214	3.53342e-05	0.000264967
HSPA4	2.00702	5.43416e-21	1.3573e-19		BMP1	1.74153	0.0161257	0.124197		RFX6	-1.83394	1.37201e-05	0.000122661
HSPB6	2.00682	5.07303e-12	3.80634e-11		MEG3	1.74	0.00667506	0.0783556		CLDN23	-1.83862	5.33501e-10	5.0015e-08
HSPB7	2.00123	3.31013e-15	3.86877e-14		RAD54L	1.73952	0.00703335	0.0804832		GAS2	-1.83993	1.30323e-10	1.72582e-08
HSPB8	2.00045	2.45198e-21	6.4022e-20		HOXB7	1.73781	0.00167599	0.0381971		COL17A1	-1.84018	0.000199413	0.00106394
HSPD1	1.99946	1.36068e-10	8.36091e-10		ANTXR1	1.73445	0.00539228	0.0702662		CARNS1	-1.84036	2.73489e-07	5.85058e-06
HTRA1	1.9992	1.43649e-07	5.82079e-07		ERVMER61-1	1.73341	0.0401373	0.202369		KIAA1804	-1.84278	1.18063e-06	1.80046e-05
IAH1	1.99916	3.99536e-16	5.25364e-15		MROH1	1.73194	0.00581797	0.0729414		COL6A5	-1.84451	1.39898e-06	2.05907e-05
ICE2	1.99527	1.14767e-19	2.44065e-18		RNF150	1.73155	0.000140017	0.0106754		IRX5	-1.84675	2.28107e-06	3.01347e-05
IFITM1	1.99396	3.09651e-10	1.81596e-09		ELOVL2	1.73067	0.000432539	0.0189344		PELI2	-1.84775	3.72118e-12	1.36818e-09
IFITM2	1.99319	4.52417e-25	1.92948e-23		CYP1B1-AS1	1.73015	0.0100822	0.0967864		ATP8A1	-1.85126	9.19792e-09	4.25404e-07
IFITM3	1.99264	1.23826e-16	1.73951e-15		IL3RA	1.72972	0.00315737	0.0529214		PPP2R3A	-1.85612	1.54173e-06	2.21893e-05
IFNGR1	1.989	5.27724e-07	1.96535e-06		PAX6	1.72941	0.000932534	0.0282076		PDCD4	-1.85638	1.37214e-11	3.47574e-09
IGF1	1.98895	7.93068e-18	1.30881e-16		HOXA1	1.72839	0.000221404	0.0136146		AUH	-1.86228	1.252e-10	1.67143e-08
IGF2BP3	1.98114	3.07677e-06	1.01799e-05		HKDC1	1.72825	0.0161919	0.124408		VILL	-1.86427	3.44458e-08	1.17261e-06
IGFBP4	1.97786	4.1058e-24	1.54285e-22		ZNF483	1.72594	0.00254725	0.0472492		FER1L4	-1.8644	1.03507e-06	1.62878e-05
IGFBP7	1.97607	1.60942e-20	3.78962e-19		LINC01116	1.72528	0.0113293	0.10281		XK	-1.86724	1.20225e-06	1.82442e-05
IGHD	1.96614	2.4639e-33	2.95425e-31		EHD2	1.72515	0.000204791	0.0130377		BCKDHB	-1.86771	5.74922e-09	2.98615e-07
IGHM	1.96306	3.37299e-07	1.29407e-06		SFRP2	1.72442	0.0164272	0.125437		NKX6-2	-1.89117	2.3052e-06	3.03885e-05
IL17RD	1.95879	8.41305e-13	7.01944e-12		G6PC3	1.72087	0.00176874	0.0393067		RHBDL2	-1.89362	2.90015e-07	6.10626e-06
IL18BP	1.95786	5.02196e-24	1.86532e-22		LINC00665	1.71696	0.00790299	0.0852596		METTL7A	-1.90086	4.89507e-10	4.66779e-08
IL2RG	1.95219	2.70784e-36	4.61219e-34		SERPINE1	1.71654	0.00516482	0.0686737		BSPRY	-1.90157	1.58952e-09	1.1412e-07
IL32	1.95086	4.80996e-16	6.25112e-15		TDRD5	1.71644	0.00731032	0.0821059		MT1H	-1.90736	1.07748e-05	0.00010157
IL6	1.95074	3.4605e-45	1.72002e-42		PLXNB1	1.71434	0.0210924	0.143383		BCL2L14	-1.90896	9.87401e-09	4.48396e-07
IL6ST	1.95026	1.58172e-08	7.33569e-08		HRH1	1.71419	0.00880614	0.0902459		C9orf152	-1.92006	6.01358e-10	5.49058e-08
IL7R	1.94998	6.09233e-56	1.07451e-52		MSR1	1.71345	0.000588768	0.0222774		NR0B2	-1.92042	1.12561e-08	4.92905e-07
ILK	1.9485	2.35693e-15	2.80508e-14		MIR4435-1HG	1.71305	4.61677e-05	0.00645581		PTPRH	-1.92852	5.71761e-09	2.97738e-07
INHBA	1.94765	1.37064e-12	1.11319e-11		EVC	1.7116	0.00307244	0.0522018		MPC1	-1.93168	2.3554e-10	2.70904e-08
ISLR	1.9441	3.80282e-15	4.40413e-14		HOXC11	1.7095	0.00214473	0.0433583		SH3BGRL2	-1.93403	1.07009e-09	8.40333e-08
ISM1	1.94214	5.545e-07	2.05722e-06		MFI2	1.70942	0.011882	0.105509		ABCC5	-1.93741	1.00651e-11	2.82482e-09
ISYNA1	1.94163	5.11958e-17	7.63329e-16		PAX3	1.70797	0.00472544	0.0655745		PTPRZ1	-1.94127	1.03246e-06	1.62518e-05
ITCH	1.93884	1.45392e-12	1.1761e-11		ANXA13	1.70586	0.0399511	0.201927		CYB5R1	-1.94583	1.06327e-07	2.83127e-06
ITGA1	1.93766	4.41698e-15	5.06924e-14		CCL26	1.70087	0.00264214	0.0482172		THAP10	-1.94868	2.78464e-07	5.939e-06
ITGA5	1.93735	1.71115e-13	1.57504e-12		PML	1.70058	0.00494868	0.0671126		C1orf210	-1.94927	1.96735e-11	4.37009e-09
ITGA7	1.93279	2.40485e-11	1.64069e-10		FGF18	1.69985	0.00439433	0.0631686		KCTD8	-1.94936	6.66164e-06	6.99813e-05
ITGB2	1.9326	1.91153e-12	1.52373e-11		CYP2A7P1	1.69915	0.00171942	0.0387144		CCNJL	-1.95545	2.41057e-07	5.31148e-06
ITGBL1	1.92785	4.88344e-12	3.67266e-11		CHSY3	1.69873	0.00040622	0.0182799		LEPR	-1.95548	1.33082e-05	0.000119803
ITPKB	1.92359	1.26322e-06	4.44314e-06		CAP2	1.69691	0.000123144	0.0101399		LDHD	-1.96467	1.10767e-12	5.88314e-10
JAM3	1.92349	7.8218e-32	7.70553e-30		NFKB2	1.69678	0.00427176	0.0622292		ECI2	-1.96559	3.72678e-11	7.02612e-09
JUNB	1.92311	1.33695e-25	6.0864e-24		NEK2	1.69598	0.00196926	0.041507		ZNF57	-1.96612	1.65627e-10	2.09236e-08
JUND	1.92113	9.80674e-12	7.06527e-11		TGFB2	1.69461	0.00478372	0.065998		ERICH5	-1.9674	1.59665e-09	1.14299e-07
KBTBD2	1.91923	3.03859e-35	4.46599e-33		FAM198B	1.69358	8.58472e-05	0.00837233		SUSD4	-1.9709	8.80357e-08	2.43478e-06
KCNJ8	1.91683	4.86969e-23	1.58482e-21		CAMK2N1	1.69192	0.00126908	0.0331994		SERPINA5	-1.97184	0.000329842	0.00158828
KCNMA1	1.91658	3.26398e-39	8.11174e-37		SV2A	1.69164	0.0169385	0.127511		GPT	-1.97577	1.68659e-14	3.33237e-11
KCNMB1	1.91592	1.39765e-16	1.9484e-15		TP53I11	1.69107	0.00116047	0.0316928		BEX5	-1.97732	1.94752e-09	1.31059e-07
KCTD12	1.9155	4.31843e-15	4.96447e-14		ADAMTS6	1.68812	5.55099e-06	0.00289048		BCL2L15	-1.97999	2.22022e-10	2.60497e-08
KIAA0485	1.91479	2.07467e-40	6.09854e-38		SNX10	1.68713	4.45487e-06	0.00264772		PTPRN2	-1.98668	1.05945e-11	2.9016e-09
KIAA0907	1.91305	5.17519e-10	2.94651e-09		DLGAP1-AS2	1.68459	0.0064205	0.0767516		NQO1	-1.98822	2.20232e-09	1.43959e-07
KIAA1033	1.91261	3.06028e-12	2.36663e-11		AHNAK2	1.68424	0.00304813	0.0520534		LRRC66	-1.98869	6.05218e-08	1.84081e-06
KIRREL	1.91197	2.44705e-16	3.31415e-15		NHSL1	1.6842	0.00896171	0.0908019		FMNL1	-1.98957	2.47513e-08	9.02948e-07
KLHDC3	1.91059	3.18015e-31	2.93212e-29		TSPEAR	1.68261	0.0142955	0.11678		SLC25A4	-1.99019	2.25652e-06	2.99064e-05
KLK10	1.91055	3.89055e-44	1.71545e-41		SOX11	1.68069	0.0272333	0.164812		SMIM5	-1.99674	4.18942e-12	1.46763e-09
KMT2C	1.9094	1.39928e-39	3.64312e-37		CTNNA3	1.68033	0.0347719	0.188211		TRNP1	-1.99928	5.52956e-07	1.0002e-05
KRAS	1.90864	7.25975e-09	3.52479e-08		CHN1	1.67828	1.10603e-05	0.00375005		UBL3	-2.00272	1.93517e-11	4.37009e-09
LAIR2	1.90855	3.57602e-10	2.08154e-09		FAM26E	1.67749	4.20558e-05	0.00622491		MARVELD2	-2.00556	3.08997e-09	1.85473e-07
LAPTM5	1.9083	7.18895e-14	6.9889e-13		ARL9	1.67658	0.0033261	0.0542202		MYRF	-2.01488	9.70037e-10	7.81647e-08
LEF1	1.9053	3.4254e-06	1.12483e-05		HOXA13	1.67482	0.0127705	0.10987		ATP8B1	-2.01769	2.93695e-14	4.83569e-11
LGALS1	1.90267	8.9006e-12	6.44984e-11		NRP2	1.67391	0.000179918	0.0121745		GGT6	-2.01804	3.34061e-16	1.41613e-12
LINC01279	1.90255	1.28798e-05	3.87329e-05		CHM	1.67078	0.00769109	0.0841021		KLHDC7A	-2.02042	2.26162e-10	2.62853e-08
LINC01355	1.89842	3.73485e-29	2.60131e-27		ADORA2B	1.66988	0.000586629	0.0222427		GNMT	-2.02481	5.06046e-09	2.69937e-07
LIPG	1.89695	4.96097e-14	4.92897e-13		PRRX2	1.66887	0.00296392	0.051159		GABRP	-2.02909	9.16661e-05	0.000569397
LMAN1	1.89541	1.1703e-25	5.37699e-24		CPLX1	1.66884	0.00169909	0.0384352		PDGFD	-2.03125	4.84025e-08	1.53752e-06
LMO3	1.89472	3.18676e-11	2.13506e-10		MEST	1.6666	8.44501e-06	0.00339508		PAQR5	-2.03173	2.30665e-06	3.03913e-05
LMOD1	1.89391	4.23257e-37	8.14845e-35		COL3A1	1.66619	2.66824e-05	0.00545203		TMEM220	-2.03293	9.52283e-13	5.25303e-10
LOX	1.8915	5.7571e-18	9.6556e-17		VSTM4	1.66523	0.000737314	0.0249305		ANGPTL3	-2.03839	2.99444e-06	3.72476e-05
LOXL1	1.89149	4.10583e-23	1.35151e-21		RAB3B	1.66455	0.00755438	0.0832901		TMEM116	-2.03977	3.02534e-11	6.02567e-09
LOXL2	1.89049	1.26508e-40	3.75914e-38		ART3	1.66305	0.00515764	0.0686422		MYZAP	-2.04491	7.96711e-09	3.80964e-07
LPP	1.88996	8.5598e-26	3.99936e-24		SLC1A3	1.66222	0.00863808	0.0892286		RORC	-2.05143	8.5849e-10	7.17515e-08
LRRC32	1.88928	2.49955e-07	9.76234e-07		MAB21L2	1.66117	0.00174892	0.0391093		LIFR	-2.05217	1.11158e-06	1.71744e-05
LTBP2	1.88915	3.5799e-40	1.01078e-37		AUNIP	1.66096	0.00261311	0.0479275		FAM222A	-2.05357	2.48769e-09	1.58965e-07
LY6E	1.88793	2.37815e-11	1.6239e-10		CARD14	1.65946	0.00313123	0.0526875		DRD5	-2.05579	8.55616e-07	1.41207e-05
LY86	1.88238	8.49434e-23	2.68456e-21		BST1	1.65939	0.0156259	0.122207		MS4A8	-2.05635	3.31803e-08	1.13894e-06
LYVE1	1.88116	8.43726e-26	3.95293e-24		SIX4	1.65744	0.0158219	0.122948		APOBEC2	-2.05811	8.30694e-05	0.000526593
MAFB	1.88089	1.07654e-26	5.67597e-25		HDAC4	1.65613	0.00436987	0.0629738		PLLP	-2.05836	2.57832e-09	1.62852e-07
MAGEA6	1.87795	9.17243e-18	1.50016e-16		MAF	1.65426	0.0334269	0.184477		PLAC8	-2.05981	4.03156e-07	7.85867e-06
MALAT1	1.87563	1.69635e-46	1.04211e-43		SESN3	1.65404	0.00333345	0.0542731		DGKD	-2.06058	2.91765e-11	5.85843e-09
MAP1A	1.8664	1.06427e-18	1.98394e-17		SLC27A5	1.65202	0.000179683	0.0121745		STX12	-2.06228	2.27818e-11	4.82964e-09
MAP1B	1.86602	1.12774e-05	3.42436e-05		CSDC2	1.652	0.000259253	0.0146736		AKR1C1	-2.06722	6.67261e-06	7.00667e-05
MAZ	1.86212	2.09758e-16	2.86784e-15		ANGPT2	1.64951	0.000243964	0.0142508		RAP1GAP2	-2.07702	1.90874e-12	8.12778e-10
MBNL1	1.862	1.14872e-15	1.42031e-14		MFGE8	1.64888	0.00119572	0.0321574		DIAPH3	-2.07885	1.43328e-06	2.09583e-05
MBNL1-AS1	1.85797	1.65611e-13	1.52849e-12		TNC	1.64884	0.000822108	0.0264178		CMTM4	-2.09566	4.0013e-09	2.25108e-07
MBNL2	1.85696	8.95893e-23	2.82485e-21		COL5A1	1.64706	3.32085e-05	0.00585995		DBT	-2.09582	7.13791e-08	2.09369e-06
MCL1	1.85351	3.66126e-40	1.02656e-37		KCND2	1.6469	0.0479701	0.223203		HYAL1	-2.099	3.79806e-09	2.1654e-07
MEDAG	1.85116	1.74391e-34	2.40172e-32		MTBP	1.64435	0.00597631	0.0737578		NTN4	-2.10284	3.3174e-11	6.426e-09
MEOX2	1.84869	3.84521e-32	3.95182e-30		S100A3	1.64389	0.00491075	0.0667683		SH3YL1	-2.10355	8.02818e-10	6.8371e-08
MFAP2	1.84724	4.96289e-32	5.04361e-30		NAA30	1.64281	0.0191433	0.135859		HMGCS2	-2.10392	6.07976e-05	0.00040864
MFAP5	1.84602	3.44763e-14	3.49525e-13		RAB31	1.64226	4.28507e-07	0.00137815		B3GNT6	-2.11459	2.84368e-09	1.74056e-07
MGP	1.84576	1.07729e-10	6.71696e-10		ECT2	1.64223	0.00018238	0.012272		TMEM229A	-2.11777	1.10669e-09	8.55476e-08
MIR100HG	1.84325	2.06492e-10	1.23956e-09		SELE	1.64097	0.0030203	0.051809		ARSD	-2.11792	3.456e-15	1.00417e-11
MIR143HG	1.84224	9.22197e-34	1.1538e-31		BMP8A	1.64029	0.000625283	0.0229304		C1orf116	-2.13198	1.00512e-10	1.44266e-08
MLLT10	1.83532	1.13849e-27	6.7004e-26		CDC25A	1.63646	0.00099849	0.0293309		SHROOM3	-2.13238	1.39388e-10	1.81664e-08
MLLT11	1.83476	2.49484e-06	8.36996e-06		BGN	1.63616	0.00314103	0.0527769		PEX7	-2.13871	3.42041e-13	2.63005e-10
MMP19	1.83315	1.34866e-41	4.41543e-39		F12	1.63578	0.010348	0.0978853		COBLL1	-2.14066	4.11696e-07	7.98732e-06
MMP2	1.83062	5.92923e-22	1.69462e-20		NR6A1	1.63425	0.0195165	0.13725		GPER1	-2.14507	1.52303e-07	3.7356e-06
MMP7	1.82978	3.73874e-15	4.33359e-14		ATP5G2	1.63317	0.000747104	0.0250447		CYSTM1	-2.14689	7.58584e-12	2.24373e-09
MMP9	1.82649	1.81567e-14	1.91055e-13		KLK6	1.63258	0.020467	0.140746		KIAA1958	-2.15326	9.69072e-10	7.81647e-08
MN1	1.82455	3.58551e-18	6.19588e-17		POU2F1	1.63175	0.0107624	0.100125		ARHGEF37	-2.15413	5.46058e-09	2.87248e-07
MNDA	1.82359	4.37782e-15	5.02746e-14		ITGBL1	1.63174	0.0177199	0.130417		AKR1C3	-2.16055	1.18735e-07	3.08032e-06
MORC2-AS1	1.82264	1.22033e-20	2.90725e-19		UBXN10	1.62988	0.0164862	0.125769		COLCA1	-2.16114	1.3232e-07	3.33466e-06
MOXD1	1.82246	1.0791e-36	1.92183e-34		LZTS1	1.6266	0.00112877	0.0313754		GREM2	-2.16236	2.64276e-06	3.37834e-05
MRGPRF	1.8222	1.16201e-07	4.77406e-07		DESI2	1.6262	0.0015531	0.036792		IGFBP2	-2.16505	2.21572e-08	8.29762e-07
MRPL38	1.82098	7.01384e-13	5.9079e-12		CTC-471F3.6	1.62558	0.000128686	0.0102714		SGK2	-2.16553	6.47426e-13	3.9481e-10
MRVI1	1.82095	3.55187e-18	6.14357e-17		CTB-50L17.7	1.62442	0.000178772	0.0121421		B3GNT7	-2.16984	4.01679e-09	2.25722e-07
MS4A1	1.82094	1.56696e-13	1.45209e-12		GUCY1A3	1.62358	0.000673024	0.0239412		TPD52L1	-2.17268	1.57388e-05	0.000136509
MSR1	1.81607	8.46412e-19	1.60075e-17		FBXO32	1.62092	0.00013744	0.010569		RAB27B	-2.1756	3.04615e-09	1.83493e-07
MSRB3	1.81284	3.25938e-12	2.50854e-11		CDC45	1.62073	0.0231141	0.150629		PPP1R36	-2.17795	2.43864e-14	4.15367e-11
MTMR1	1.80845	2.46287e-37	4.89662e-35		FAM83D	1.62053	8.53772e-05	0.00837233		PLCXD3	-2.18292	6.20003e-07	1.09122e-05
MXRA7	1.80795	4.97606e-09	2.47468e-08		FANCB	1.61994	0.005918	0.0733545		MLPH	-2.18675	1.30573e-08	5.48905e-07
MXRA8	1.80723	3.79548e-10	2.20342e-09		IL11	1.61993	0.0384799	0.198153		HGD	-2.19251	1.07494e-06	1.67339e-05
MYH10	1.80619	6.3518e-41	1.92936e-38		CNTNAP2	1.61876	0.013947	0.115587		RAB17	-2.19327	7.77009e-13	4.62414e-10
MYH11	1.8061	2.3325e-31	2.17999e-29		ZMYND11	1.6162	0.000596946	0.0224471		NUPR2	-2.19954	1.24593e-05	0.000113484
MYL9	1.80061	1.12656e-35	1.7449e-33		PSPC1	1.61306	0.00285559	0.0501667		GPT2	-2.20273	1.87099e-08	7.31731e-07
MYLK	1.80008	5.945e-22	1.69824e-20		SPARC	1.61299	0.000220827	0.0136146		TM4SF4	-2.20509	6.03507e-05	0.0004063
MYOCD	1.79935	1.01534e-47	7.11713e-45		SCGB1D2	1.6116	0.0247068	0.155969		GRIA4	-2.20782	1.14213e-07	2.99129e-06
NAMPT	1.79775	1.15331e-09	6.26623e-09		PDLIM4	1.61087	0.000222249	0.0136146		NEDD4L	-2.21192	5.8065e-12	1.86242e-09
NAPA	1.79735	1.37017e-13	1.27818e-12		C21orf58	1.61012	0.00714364	0.0812183		CNTN3	-2.21958	6.6108e-09	3.30724e-07
NAV1	1.79693	2.92963e-27	1.6328e-25		MAPK14	1.60788	0.00557575	0.0713981		CKB	-2.2197	0.000133751	0.000772708
NAV3	1.79376	9.07398e-15	9.96224e-14		MIB2	1.60669	0.00152931	0.0365931		PIGR	-2.22083	4.1655e-05	0.00030258
NCF2	1.79001	5.08921e-07	1.9005e-06		TPBG	1.60545	0.00198032	0.0416439		IGHA1	-2.22876	5.23094e-06	5.78295e-05
NCOA2	1.78868	1.32338e-16	1.8529e-15		FGFR4	1.60347	0.00321031	0.0534191		SCNN1A	-2.22948	9.347e-10	7.59367e-08
NEXN	1.78859	1.28502e-25	5.86466e-24		SAMD4A	1.60109	0.0113033	0.102727		SLC4A4	-2.23404	2.40197e-08	8.82121e-07
NFIA	1.78321	7.9763e-21	1.94863e-19		ISM1	1.60099	0.02588	0.15985		KCNJ13	-2.23633	2.85539e-08	1.01178e-06
NID1	1.78314	8.40378e-18	1.3823e-16		TDH	-1.60009	0.0010364	0.0300072		MT1F	-2.24091	3.13493e-10	3.35219e-08
NID2	1.78288	2.61318e-25	1.15222e-23		SIDT2	-1.60125	2.71767e-06	0.00243587		ALDH6A1	-2.2416	2.62787e-11	5.45393e-09
NME7	1.78208	6.52062e-18	1.08594e-16		CYP4X1	-1.60138	0.0424586	0.209089		AGR3	-2.24722	1.65296e-05	0.00014212
NOTCH3	1.7819	1.44055e-16	2.00463e-15		BPIFC	-1.6037	0.00231924	0.0451262		TSPAN1	-2.25487	3.87379e-08	1.28506e-06
NOX4	1.78081	1.30825e-35	2.00922e-33		SPC24	-1.60392	0.00787326	0.0850588		ANKRD22	-2.25496	3.09028e-09	1.85473e-07
NR1D2	1.77995	8.91924e-39	2.12026e-36		GNAT3	-1.60445	0.0144356	0.11731		CTSE	-2.26945	1.87041e-07	4.37862e-06
NR4A1	1.77805	6.71216e-17	9.82563e-16		BAIAP2L1	-1.60527	0.000681203	0.0240755		LNX1	-2.27673	2.44744e-16	1.36614e-12
NR4A2	1.77759	8.99358e-16	1.12832e-14		RPS6KA6	-1.60564	8.06685e-05	0.00822864		HDC	-2.29047	1.9042e-05	0.000159393
NR4A3	1.77615	3.60705e-13	3.17527e-12		RERGL	-1.60688	0.0447093	0.214937		RAP1GAP	-2.29143	1.26187e-08	5.3548e-07
NREP	1.77342	9.46903e-19	1.77727e-17		IQGAP2	-1.60758	0.000652447	0.0234771		SULT2A1	-2.29428	1.09275e-05	0.000102692
NRIP1	1.773	8.6579e-29	5.76578e-27		ATP2A3	-1.60899	0.000281395	0.0154141		FAM3D	-2.29446	2.57732e-06	3.31439e-05
NRK	1.7723	9.59757e-11	6.03019e-10		SYNE2	-1.60944	0.0350364	0.188779		ALDH1A1	-2.29608	8.2136e-10	6.93523e-08
NRP1	1.77229	1.29704e-10	7.9932e-10		BANF2	-1.60964	0.017897	0.13103		AKR7L	-2.29609	1.33284e-13	1.46043e-10
NRP2	1.76904	1.35042e-07	5.49281e-07		ANKRD29	-1.61496	0.00652643	0.0773434		CHGB	-2.29949	4.30309e-07	8.27426e-06
NRXN3	1.76883	1.57226e-09	8.39734e-09		RP11-218F4.1	-1.61519	0.00174082	0.0389759		UGT8	-2.30189	3.097e-10	3.33281e-08
NT5DC2	1.76714	1.32086e-15	1.62033e-14		ALDH6A1	-1.61659	0.000127797	0.0102686		RNF128	-2.30741	2.2366e-10	2.61217e-08
NTRK2	1.767	2.71897e-19	5.46744e-18		RP11-382B18.4	-1.61989	0.00240442	0.0461269		JCHAIN	-2.31199	3.55458e-07	7.13733e-06
NUCB1	1.76655	1.07354e-10	6.69585e-10		EPB41L4B	-1.6216	7.21412e-05	0.00790103		IDH2	-2.31418	3.22104e-07	6.59905e-06
NUCKS1	1.76138	3.03853e-26	1.51857e-24		LINC00836	-1.62196	0.021392	0.144521		PSAPL1	-2.32142	5.53773e-08	1.70747e-06
NUDT3	1.76014	0.000524658	0.00119524		SIGLEC15	-1.6226	1.66167e-05	0.00478167		FGD4	-2.33382	7.04409e-11	1.14833e-08
NUPL1	1.76008	1.4024e-13	1.30646e-12		SLC7A11	-1.62337	0.0127303	0.109802		DUSP19	-2.33631	2.43729e-08	8.92439e-07
NXN	1.75771	3.61601e-22	1.06522e-20		MYF6	-1.62381	0.00126222	0.0330833		ACKR4	-2.33853	3.03108e-08	1.05443e-06
NXT2	1.75618	1.53435e-14	1.63243e-13		STK32A	-1.62407	0.00146168	0.0358673		SULT1B1	-2.34217	8.21815e-12	2.38786e-09
OGN	1.7559	3.12048e-12	2.40909e-11		SERTM1	-1.62472	0.000750381	0.0250665		PRLR	-2.34271	2.86942e-12	1.11602e-09
OLFML2B	1.75552	6.912e-10	3.86889e-09		P4HA1	-1.62583	0.0112788	0.102624		SNTB1	-2.34771	1.5059e-10	1.94214e-08
OMD	1.7555	9.34323e-13	7.74735e-12		EQTN	-1.62742	0.0169262	0.127462		CRNDE	-2.35291	1.60471e-11	3.84779e-09
OSMR	1.75407	4.8316e-10	2.7621e-09		SBSPON	-1.63081	0.0457671	0.217639		KIAA0895	-2.3567	1.12967e-08	4.94241e-07
OSR2	1.75343	6.20368e-12	4.60101e-11		CD9	-1.63174	0.000640085	0.0232381		ADGRG2	-2.35879	1.59823e-06	2.28068e-05
PAPD4	1.75341	7.51037e-09	3.63775e-08		ATP13A5	-1.63184	0.00378926	0.0583295		ZNF815P	-2.36294	1.72971e-07	4.11953e-06
PARVB	1.74935	3.25349e-21	8.35488e-20		LPHN3	-1.63216	0.00149753	0.0361612		SOWAHA	-2.3639	1.48381e-12	7.03232e-10
PCDH7	1.74853	4.47732e-14	4.472e-13		NTN4	-1.6352	0.0011491	0.0315928		PBLD	-2.36602	8.04881e-11	1.25417e-08
PCDH9	1.74815	1.19056e-13	1.11956e-12		C15orf27	-1.63785	0.000169293	0.0118516		GRIP2	-2.36787	8.60497e-10	7.17977e-08
PCGF1	1.74792	2.45737e-14	2.53551e-13		GAB4	-1.63926	0.000436665	0.0190482		B3GAT1	-2.36815	8.11629e-10	6.87657e-08
PCOLCE	1.74666	3.2792e-17	5.01792e-16		NBEAL2	-1.64096	0.0117309	0.104785		SMPD3	-2.36836	4.15139e-10	4.12591e-08
PDE3A	1.74531	7.69765e-17	1.11429e-15		ASXL3	-1.6417	0.013731	0.11446		CYP2C8	-2.36852	9.91075e-08	2.66635e-06
PDE4B	1.74393	1.07801e-17	1.74482e-16		GCKR	-1.64358	0.00572343	0.0723424		LRRC31	-2.37266	8.13567e-11	1.25975e-08
PDGFRB	1.74028	1.68307e-08	7.77472e-08		PIWIL2	-1.64409	3.84347e-08	0.000817711		GRAMD1C	-2.37654	5.9962e-14	8.25416e-11
PDGFRL	1.74015	1.84272e-08	8.46715e-08		BCL2L14	-1.646	3.38439e-05	0.00586583		DMRTA1	-2.37871	1.03001e-16	7.26821e-13
PDLIM3	1.73975	4.77685e-12	3.59794e-11		KIT	-1.64621	0.000590595	0.0223073		SCNN1B	-2.38297	3.51905e-08	1.19108e-06
PDLIM4	1.7387	3.19016e-07	1.2272e-06		TFCP2L1	-1.64674	0.00805619	0.086097		FA2H	-2.39202	2.52586e-09	1.60779e-07
PDLIM7	1.73827	8.37561e-06	2.59678e-05		PIAS2	-1.65061	0.0272105	0.164754		TTC39A	-2.39283	1.09898e-10	1.51209e-08
PDP1	1.73603	3.12959e-20	7.13554e-19		PPP1R36	-1.65226	0.000114863	0.00976691		ARHGEF28	-2.39587	1.11262e-13	1.24904e-10
PDPN	1.73539	2.60652e-11	1.76967e-10		SUSD4	-1.65359	0.00783586	0.08482		FLRT3	-2.39765	1.03689e-09	8.23113e-08
PDZRN4	1.73368	9.33814e-47	6.00662e-44		WWTR1-AS1	-1.6542	5.90194e-05	0.00720188		GCNT1	-2.39985	6.64363e-13	4.00198e-10
PEA15	1.7333	1.11166e-16	1.57371e-15		NFE2L2	-1.65612	0.000218539	0.0135177		ORM1	-2.41542	1.57926e-06	2.26044e-05
PECAM1	1.73161	7.82549e-41	2.36386e-38		TRIQK	-1.65748	0.00635943	0.0764999		MRAP2	-2.41603	6.27303e-11	1.05753e-08
PI15	1.73134	3.94143e-17	5.97112e-16		TTC6	-1.65786	0.00373259	0.0579442		GATA4	-2.4164	1.60558e-08	6.47407e-07
PICALM	1.73067	1.24834e-10	7.71569e-10		PLCE1	-1.65956	5.8621e-05	0.00718632		NRG4	-2.42646	2.65167e-12	1.03952e-09
PIK3C2A	1.72949	6.62181e-30	5.15003e-28		FLI1	-1.66018	0.00301671	0.051786		HOMER2	-2.4394	3.54591e-11	6.76256e-09
PIK3R1	1.72937	1.52157e-13	1.41195e-12		UNC79	-1.66195	0.0137544	0.114542		LIPH	-2.44317	1.89567e-07	4.42727e-06
PIP4K2A	1.7285	9.8527e-12	7.09558e-11		MAMDC2	-1.66377	0.0159734	0.12358		GCNT2	-2.45109	5.35091e-10	5.00584e-08
PKM	1.72838	1.5233e-13	1.41332e-12		TSPAN1	-1.66634	0.0306063	0.174877		ODAM	-2.46038	1.20772e-07	3.10868e-06
PLA2G2A	1.72823	1.98761e-43	8.17089e-41		SLC29A2	-1.66758	0.00204489	0.042302		SLC26A9	-2.46577	1.69758e-06	2.38963e-05
PLA2G7	1.72491	2.62699e-06	8.78101e-06		TM6SF2	-1.66775	0.000730464	0.0248526		RAB26	-2.47693	3.74919e-12	1.36818e-09
PLAGL1	1.72435	2.48562e-15	2.95117e-14		C1orf116	-1.67142	0.00114581	0.0315928		ACER2	-2.4916	4.29949e-09	2.38354e-07
PLAU	1.72424	3.19983e-08	1.42398e-07		GPRC5C	-1.6723	1.09535e-05	0.00375005		GLUL	-2.49589	9.8766e-09	4.48396e-07
PLD3	1.72316	7.03723e-10	3.93577e-09		ZNF536	-1.67253	0.0337438	0.185459		CLDN18	-2.49643	1.41329e-06	2.07349e-05
PLEC	1.72228	2.63134e-43	1.05786e-40		ALB	-1.6741	0.045645	0.217352		REG3A	-2.50699	0.00268989	0.00868357
PLEK	1.72214	8.64259e-06	2.6721e-05		ABCC13	-1.67452	0.000386632	0.017749		ELOVL6	-2.5088	1.1587e-09	8.90106e-08
PLEKHA2	1.72178	3.5011e-10	2.0401e-09		RAB26	-1.67555	7.16329e-05	0.00790103		FGG	-2.53826	6.08672e-05	0.000408892
PLN	1.72177	6.96107e-12	5.12105e-11		TEKT3	-1.67688	0.0291034	0.170678		CAPN8	-2.54573	2.99786e-08	1.04724e-06
PLTP	1.71948	9.02688e-30	6.88347e-28		MLLT1	-1.68111	0.00269544	0.0486802		ST6GALNAC1	-2.56026	1.80464e-10	2.21742e-08
PLVAP	1.71943	1.34341e-11	9.507e-11		PTGER3	-1.68157	0.029258	0.171327		LTF	-2.56646	0.0020418	0.00694688
PLXDC2	1.71932	4.36367e-24	1.63302e-22		C20orf173	-1.68302	0.00767274	0.0839634		DUOXA2	-2.57086	1.3053e-06	1.94613e-05
PLXNC1	1.71765	4.13919e-17	6.25167e-16		CALR3	-1.68307	0.00864453	0.0892615		PXMP2	-2.57665	1.36949e-11	3.47574e-09
PMEPA1	1.71689	6.36485e-29	4.31759e-27		CCDC169	-1.68377	0.0281064	0.167498		SLC16A7	-2.58397	1.0199e-07	2.72904e-06
PODN	1.71434	1.95863e-10	1.17912e-09		HOPX	-1.68408	0.0140947	0.116295		FAM177B	-2.5928	2.80436e-08	9.98711e-07
PPAP2B	1.71243	6.21826e-42	2.08579e-39		IL5RA	-1.68488	0.00714314	0.0812183		SCNN1G	-2.59612	4.9813e-07	9.24494e-06
PPP1CB	1.71059	1.46754e-08	6.83493e-08		IGLJ3	-1.68738	0.000733133	0.0248593		SCIN	-2.60259	2.35869e-09	1.52099e-07
PPP1R10	1.70959	7.4753e-15	8.3156e-14		PDGFD	-1.69157	0.00044083	0.0191074		GUCA2B	-2.61308	7.04077e-06	7.31491e-05
PPP1R12B	1.70932	6.4924e-09	3.17506e-08		PNPLA1	-1.69393	0.0117005	0.104598		C16orf89	-2.62228	1.96899e-11	4.37009e-09
PPP1R18	1.7077	1.04115e-05	3.1805e-05		LINC01312	-1.69477	0.002294	0.0448907		CA2	-2.62595	1.56686e-09	1.13151e-07
PPP2R1A	1.70705	6.19356e-10	3.49034e-09		GFRA1	-1.696	0.0230178	0.150376		RDH12	-2.64349	6.03188e-11	1.02036e-08
PRAF2	1.70652	1.3477e-26	7.05798e-25		SCGN	-1.69628	0.0173629	0.129005		TMEM161B	-2.64587	3.24121e-11	6.32805e-09
PRELP	1.70421	5.39398e-37	1.01346e-34		NKX2-3	-1.69806	0.00295721	0.0511017		NCMAP	-2.65267	1.42875e-11	3.5643e-09
PRKCSH	1.70295	3.64063e-14	3.67728e-13		KCNK1	-1.69938	0.0168652	0.12726		HEPACAM2	-2.65494	2.35703e-08	8.69496e-07
PRNP	1.70283	4.10262e-10	2.37015e-09		DNAI1	-1.70013	9.77303e-05	0.00899563		ACSM3	-2.65922	3.15212e-09	1.87474e-07
PROX1	1.70267	7.39702e-07	2.68958e-06		ZNF503	-1.70332	0.00959863	0.0945729		ENPP5	-2.69137	4.12849e-08	1.3541e-06
PRR14	1.70237	2.20845e-19	4.50824e-18		HFM1	-1.70361	0.00298453	0.0514146		LIPF	-2.69225	1.65813e-07	3.98169e-06
PRRX1	1.70192	1.82439e-14	1.91824e-13		DNASE1L3	-1.70488	0.00840903	0.0880073		SH3RF2	-2.71705	4.70926e-11	8.48955e-09
PRUNE2	1.69904	4.05056e-17	6.12457e-16		ITPKA	-1.70565	0.00203398	0.0421807		TCN1	-2.71781	0.000344033	0.00164315
PSME3	1.69826	8.36999e-41	2.51444e-38		FAM69C	-1.70912	0.0184227	0.133089		TMPRSS2	-2.72132	2.89658e-10	3.17948e-08
PTGDS	1.69636	5.94396e-08	2.55432e-07		TMEM213	-1.7105	0.0111428	0.102186		AGR2	-2.72511	2.15208e-08	8.13613e-07
PTGIS	1.69625	5.26639e-07	1.96184e-06		MST1L	-1.71527	0.00349885	0.0555942		ARL14	-2.75006	2.93701e-07	6.17071e-06
PTGS2	1.69596	3.14612e-14	3.20132e-13		IGFALS	-1.71581	0.000501656	0.0205502		ORM2	-2.77198	6.32924e-08	1.90746e-06
PTP4A3	1.69415	8.63295e-43	3.25522e-40		LINC01352	-1.71688	0.0110293	0.101588		CWH43	-2.7929	1.15518e-10	1.56759e-08
PTPN12	1.69406	4.25187e-21	1.07526e-19		SELENBP1	-1.72324	0.000392336	0.0178766		PTGER3	-2.80878	4.08022e-06	4.73284e-05
PTPRG	1.6921	1.1388e-28	7.44782e-27		FMO5	-1.72403	0.000879885	0.0274587		CYP2C9	-2.80999	1.06601e-08	4.7609e-07
PTRF	1.69152	1.85354e-35	2.75387e-33		FAM46C	-1.72509	0.00305708	0.0520704		GPR155	-2.81822	2.9188e-05	0.000227046
PVRL2	1.68992	0.000293077	0.000700135		SLC4A4	-1.72636	0.0318253	0.179215		AKR1C2	-2.81861	1.70316e-05	0.000145685
PWAR6	1.68844	4.49553e-19	8.8383e-18		IFNL2	-1.72709	0.00501366	0.0675843		FOXA1	-2.85052	1.34492e-10	1.76682e-08
QSER1	1.68798	2.17318e-20	5.05181e-19		ASPA	-1.73159	0.00343132	0.0551139		FBP2	-2.86412	4.67941e-14	7.00422e-11
RAB23	1.68779	5.72977e-12	4.27097e-11		MYOC	-1.73235	0.00232605	0.0451942		SLC9A2	-2.8797	1.16954e-12	6.01767e-10
RAB31	1.68614	3.92317e-25	1.68499e-23		MYO5B	-1.7336	0.000345492	0.0168508		PROM2	-2.88614	3.51418e-13	2.63005e-10
RANBP2	1.68586	2.30757e-19	4.70244e-18		NEDD4L	-1.73498	5.89664e-06	0.00289595		MYRIP	-2.88734	9.62046e-10	7.77746e-08
RAP1GDS1	1.68581	5.70031e-11	3.69533e-10		DAB1-AS1	-1.73928	0.0150593	0.119885		KCNQ1	-2.89399	4.25538e-11	7.81393e-09
RAP2A	1.68436	3.14237e-10	1.84186e-09		CSMD3	-1.74125	0.00164816	0.0377833		OR4N2	-2.91637	5.74992e-11	9.82758e-09
RARRES1	1.68289	6.52318e-34	8.29429e-32		JAKMIP2-AS1	-1.74252	0.00353399	0.0559395		TFF1	-2.9168	1.69475e-09	1.1891e-07
RASA2	1.68255	1.7222e-12	1.37986e-11		OR10D3	-1.74619	0.000502304	0.0205502		KIAA1324	-2.92597	2.23597e-13	1.93012e-10
RASSF3	1.68147	1.30574e-24	5.22248e-23		CTD-2325A15.5	-1.74696	0.000883504	0.0274995		ASB11	-2.94286	1.94078e-08	7.53062e-07
RASSF4	1.68075	5.10987e-09	2.53661e-08		GABRB3	-1.74797	0.00557865	0.0713981		SLC28A2	-2.94752	1.26286e-07	3.2204e-06
RBL2	1.67969	2.24761e-12	1.77123e-11		PTPN5	-1.74799	0.00100423	0.0293747		IRX3	-2.95852	1.75216e-11	4.12133e-09
RBM6	1.6793	3.90167e-13	3.4201e-12		PNOC	-1.75049	0.0152155	0.120689		LYPD6B	-2.97269	7.1362e-09	3.50093e-07
RBPMS	1.6791	3.83115e-10	2.22248e-09		ARHGEF28	-1.75313	0.000376891	0.0174212		REG1A	-2.97627	4.74801e-08	1.51398e-06
RCN3	1.67858	1.7167e-07	6.87676e-07		CLDN23	-1.75475	0.000341982	0.0167582		FMO5	-2.97648	9.9547e-10	7.98234e-08
RDX	1.67775	7.93726e-24	2.85883e-22		EFCC1	-1.75736	0.00268022	0.0486473		RASSF6	-2.97683	6.05521e-14	8.25416e-11
REEP1	1.67687	1.77502e-18	3.21249e-17		PPP4R4	-1.75895	0.000366135	0.0172295		EPN3	-2.98003	5.11921e-13	3.28394e-10
REPIN1	1.67508	1.22871e-16	1.72655e-15		TREH	-1.75931	0.00198024	0.0416439		KCNJ15	-2.98062	4.0053e-07	7.82602e-06
RERG	1.67459	6.8083e-12	5.01609e-11		PHKG2	-1.75966	0.00204808	0.0423361		AKR1B15	-2.99709	2.69161e-09	1.67657e-07
RFTN1	1.67459	0.000175866	0.000436625		FIGN	-1.76016	0.000404561	0.0182428		ADTRP	-3.00903	1.15955e-14	2.60344e-11
RGMA	1.67087	6.04948e-15	6.80987e-14		EDDM3A	-1.76217	0.00783498	0.08482		FOLR1	-3.02179	7.18697e-08	2.09935e-06
RGS1	1.66909	5.02749e-34	6.4983e-32		CUX2	-1.7631	0.0190838	0.135508		PRDM16	-3.0285	3.08583e-15	1.00417e-11
RHOB	1.66642	1.70726e-18	3.09805e-17		SH3BGRL2	-1.76409	4.77848e-06	0.00269344		GC	-3.03126	1.0468e-05	9.93217e-05
RHOH	1.66395	8.05144e-36	1.28717e-33		STS	-1.76438	6.5973e-05	0.00766764		AADAC	-3.03871	2.39188e-08	8.80379e-07
RHOJ	1.66078	5.33931e-16	6.9046e-15		KLK11	-1.76872	0.012064	0.106336		SMIM6	-3.04013	3.50909e-13	2.63005e-10
RHOQ	1.65796	1.20755e-27	7.09155e-26		PCBP1-AS1	-1.76917	2.43552e-05	0.00535641		GPRC5C	-3.04038	3.44484e-11	6.61214e-09
RIT1	1.65638	2.36981e-19	4.82388e-18		GCNT4	-1.77194	0.00631257	0.0761057		APLP1	-3.05858	2.62912e-08	9.47233e-07
RNF213	1.65328	1.28758e-09	6.95359e-09		PAX8	-1.7735	0.000457385	0.0195371		PDILT	-3.06084	7.54545e-12	2.24373e-09
RP11-138A9.1	1.65259	1.63906e-07	6.5855e-07		MT1X	-1.77459	1.07527e-05	0.00375005		AZGP1	-3.06414	7.89335e-12	2.30705e-09
RP11-305O6.3	1.65244	4.51001e-24	1.68432e-22		TCL6	-1.77496	0.000168972	0.0118443		ZNF385B	-3.06489	9.44152e-07	1.52257e-05
RP11-403P17.3	1.65086	6.6531e-46	3.71182e-43		UBL3	-1.77511	7.38299e-05	0.00795774		PAIP2B	-3.06756	6.57362e-12	2.01144e-09
RP1-142L7.8	1.65053	1.46686e-24	5.8498e-23		CHAD	-1.77573	0.00339832	0.0548415		ANO7	-3.07005	9.40492e-13	5.25303e-10
RP11-50B3.4	1.65047	6.46472e-35	9.25285e-33		ATAD3B	-1.77894	0.0103474	0.0978853		CYP2C18	-3.08687	2.11964e-09	1.40159e-07
RP3-428L16.2	1.6504	1.54209e-41	4.95962e-39		RP13-30A9.2	-1.77917	0.00313567	0.052723		EPB41L4B	-3.09531	8.27084e-14	1.0751e-10
RP4-781L3.1	1.65002	2.06342e-27	1.17152e-25		ZNF554	-1.78008	0.000718759	0.0247239		PDIA2	-3.10127	8.53254e-08	2.37472e-06
RSPO3	1.64914	1.63127e-23	5.63422e-22		NLGN1	-1.78072	0.0213456	0.144264		SYTL5	-3.11598	4.9181e-12	1.67056e-09
S100A8	1.6487	8.59804e-17	1.23612e-15		STK32B	-1.78261	0.0293522	0.171621		PKIB	-3.1205	4.60154e-11	8.35635e-09
S100A9	1.64833	8.15479e-09	3.929e-08		BAALC	-1.78299	0.00412264	0.0610689		SIGLEC11	-3.13041	6.13326e-09	3.1394e-07
S1PR3	1.64752	3.20555e-22	9.52001e-21		SYT16	-1.78379	0.0306475	0.175035		KLK11	-3.1417	2.97621e-08	1.04366e-06
SAMD12	1.64721	3.71918e-45	1.79953e-42		IL19	-1.78597	0.00607116	0.0743186		DUOX1	-3.16357	8.70108e-10	7.22336e-08
SAMD4A	1.64599	1.38912e-26	7.24713e-25		FAM154B	-1.78725	0.00358428	0.056492		SPTSSB	-3.17287	2.5895e-08	9.37058e-07
SAMD4B	1.64557	1.14918e-12	9.42144e-12		TSHR	-1.78915	0.00504964	0.0678647		MUC6	-3.17457	9.18094e-11	1.35699e-08
SAMHD1	1.64534	1.01395e-10	6.34517e-10		SULT1E1	-1.78916	0.0155611	0.121832		TFF2	-3.19882	3.91087e-10	3.99953e-08
SATB1	1.64226	4.11573e-11	2.72147e-10		SLC5A9	-1.78946	0.00732826	0.0821648		TRIM50	-3.21297	8.78046e-11	1.32229e-08
SBNO2	1.64206	3.16317e-37	6.17687e-35		MAST4	-1.79058	0.00804843	0.0860326		CYP4X1	-3.22176	3.93719e-13	2.90265e-10
SCRG1	1.64169	8.47726e-17	1.22082e-15		GATA6	-1.79359	8.46251e-05	0.00836687		CYP3A5	-3.25718	8.91818e-14	1.11811e-10
SCYL2	1.64003	2.58377e-26	1.30201e-24		PLIN5	-1.79442	0.00689358	0.0796338		GSTA1	-3.26381	2.31527e-06	3.04886e-05
SEC61A1	1.63879	1.14081e-09	6.20078e-09		TRIM36	-1.79457	0.000643106	0.0233014		DUOX2	-3.26546	4.20472e-08	1.37454e-06
SELE	1.63823	2.83189e-11	1.9122e-10		RPRM	-1.79467	0.00203454	0.0421807		HPGD	-3.26588	5.22935e-12	1.73358e-09
SELL	1.63798	1.17226e-14	1.26968e-13		KIAA2022	-1.79655	0.00349057	0.0555616		ERO1B	-3.31209	1.47597e-11	3.60918e-09
SELM	1.63735	9.77383e-18	1.59185e-16		MAOA	-1.79822	0.000637593	0.0232054		PIK3C2G	-3.32383	2.57315e-09	1.62741e-07
SEMA6A	1.63705	6.35882e-21	1.57103e-19		DSG4	-1.79963	0.00355762	0.0562176		TMEM171	-3.33235	1.81073e-11	4.21892e-09
SERPINA1	1.63653	2.82145e-14	2.8899e-13		LIPJ	-1.80667	0.0198052	0.138614		CKMT2	-3.33304	3.09431e-06	3.82205e-05
SERPINA3	1.63505	4.0522e-20	9.095e-19		EPN3	-1.80815	8.90953e-05	0.00850297		SLC2A12	-3.34827	7.60607e-09	3.69059e-07
SERPINB9	1.63495	7.15696e-16	9.10228e-15		GAMT	-1.80822	0.00198628	0.0417051		ADH1C	-3.35844	6.19434e-07	1.0908e-05
SERPINE1	1.63247	2.98473e-08	1.33271e-07		RGS7	-1.81217	0.0291143	0.170705		AKR7A3	-3.36891	9.64651e-17	7.26821e-13
SERPINF1	1.63167	1.68524e-43	6.98033e-41		C1orf168	-1.81273	0.0176498	0.130174		SLC1A2	-3.37174	1.07622e-08	4.78056e-07
SERPING1	1.6315	7.32241e-14	7.10602e-13		C17orf47	-1.8142	0.00332432	0.0542139		ALDH3A1	-3.37333	1.90404e-11	4.34449e-09
SERPINH1	1.63107	5.16982e-12	3.87418e-11		TARP	-1.8162	0.00806785	0.0861577		FCGBP	-3.37601	3.50098e-08	1.18771e-06
SF1	1.6302	1.11789e-39	2.93849e-37		ERO1LB	-1.81774	0.0121815	0.107026		C6orf58	-3.43686	2.95353e-06	3.68967e-05
SF3B4	1.62916	8.10674e-33	9.17673e-31		IL17RE	-1.81796	0.00011743	0.00987768		COL2A1	-3.43819	3.54394e-09	2.0498e-07
SFRP1	1.62749	1.58105e-14	1.67852e-13		BMP2	-1.81932	1.00155e-05	0.00365163		SH3GL2	-3.47108	5.01052e-08	1.57841e-06
SFRP2	1.62551	1.22058e-06	4.3049e-06		MCPH1	-1.81938	0.00366871	0.0574073		VSIG2	-3.50282	9.00952e-19	2.31756e-14
SFRP4	1.62396	1.05855e-11	7.5983e-11		ACSM3	-1.81946	0.0270549	0.164176		REP15	-3.51554	2.70092e-11	5.55883e-09
SHANK3	1.62293	8.11789e-28	4.85077e-26		SCN3A	-1.82061	0.00764922	0.0838434		SCGB2A1	-3.52915	4.97161e-12	1.67056e-09
SHC1	1.6222	1.03941e-21	2.86008e-20		SLC9A2	-1.82583	0.0112061	0.102327		SULT1C2	-3.55272	1.95714e-11	4.37009e-09
SLC1A3	1.61945	2.50926e-08	1.13224e-07		NR0B2	-1.82666	0.00119254	0.0321139		CAPN9	-3.56468	3.44033e-16	1.41613e-12
SLC20A1	1.61913	1.87855e-24	7.39451e-23		HGD	-1.82742	0.00556503	0.0713981		FBXL13	-3.56801	9.6194e-14	1.13584e-10
SLC25A36	1.6187	3.31689e-18	5.74988e-17		FER1L4	-1.8284	0.000141671	0.0107284		FAM3B	-3.56839	1.82919e-14	3.37885e-11
SLC29A1	1.61854	1.03886e-09	5.67599e-09		RAB27A	-1.82906	0.00122921	0.0326564		PSCA	-3.58416	6.66062e-09	3.32325e-07
SLC2A3	1.61624	4.03107e-13	3.52412e-12		MESP2	-1.82916	0.00383082	0.0587368		FAM150B	-3.63461	7.80551e-09	3.75417e-07
SLC38A1	1.61592	3.01445e-40	8.67448e-38		CYSTM1	-1.83297	5.64048e-05	0.00713013		ALDOB	-3.6395	1.5202e-05	0.000132762
SLC39A14	1.61424	5.08148e-11	3.31816e-10		RPTN	-1.8333	0.0163059	0.125028		HRASLS2	-3.6438	1.46496e-07	3.62338e-06
SLC39A6	1.61385	4.33264e-41	1.33083e-38		PLAC8	-1.83481	0.00638905	0.0766055		BCAS1	-3.69888	3.45275e-13	2.63005e-10
SLC4A2	1.61298	4.95628e-20	1.09977e-18		KCNA3	-1.83512	0.00392999	0.0596155		FUT9	-3.80822	1.11475e-11	3.02544e-09
SLFN5	1.61122	1.55921e-35	2.35497e-33		IGLC1	-1.83707	0.00170463	0.0385286		CLIC6	-3.81913	8.92244e-08	2.46077e-06
SLIT2	1.60914	2.74582e-21	7.12181e-20		PDZD3	-1.83867	0.0134733	0.113175		CXCL17	-3.8248	9.27846e-11	1.35699e-08
SLIT3	1.60847	7.2865e-29	4.91839e-27		LEPROT	-1.83905	0.00793524	0.0854174		UGT2B15	-3.83983	4.492e-09	2.47637e-07
SLMAP	1.60793	7.9073e-19	1.49907e-17		PRLR	-1.84452	0.000111137	0.00958422		DPCR1	-3.88177	2.65657e-13	2.15117e-10
SMCHD1	1.60225	1.02182e-10	6.38854e-10		DERL3	-1.84595	0.0109549	0.101175		MT1G	-3.90312	2.07383e-11	4.55274e-09
SMOC2	1.60155	7.4429e-15	8.28294e-14		FGD4	-1.84712	0.00015017	0.0110557		AKR1B10	-3.92273	8.64997e-10	7.20515e-08
SMPX	1.60145	8.45462e-09	4.06165e-08		METTL7A	-1.85122	0.00259239	0.0477236		ANXA10	-3.92425	2.52392e-12	1.00759e-09
GKN1	-5.92623	4.56331e-09	2.28124e-08		PALM3	-1.85347	0.045644	0.217352		DNER	-3.93046	1.04683e-06	1.64319e-05
GKN2	-5.85905	1.4449e-10	8.85452e-10		NPY6R	-1.86011	0.0231818	0.150907		SOX21	-3.93232	1.26556e-11	3.30752e-09
GAST	-5.38801	4.03208e-23	1.33044e-21		C6	-1.86139	0.0115817	0.104032		CCKBR	-3.9438	1.35917e-10	1.7808e-08
SCGB2A1	-5.15925	3.36662e-22	9.94974e-21		IRX5	-1.86218	0.0028969	0.0505522		CNTD1	-3.95929	3.96295e-08	1.31024e-06
SST	-5.15453	1.13983e-14	1.23627e-13		SNORA43	-1.86245	7.10443e-05	0.00790103		PGC	-3.98297	7.54402e-11	1.20595e-08
KRT20	-4.79264	8.13932e-11	5.16441e-10		GPX5	-1.86368	0.00339321	0.0547915		SLC5A5	-4.01947	7.86632e-09	3.7724e-07
HRASLS2	-4.74721	3.51939e-23	1.17188e-21		GPER1	-1.86797	0.0154145	0.121386		PHGR1	-4.06845	2.14893e-09	1.4134e-07
DPCR1	-4.62335	5.65561e-13	4.8278e-12		DUOXA2	-1.87102	0.0155993	0.122033		FGA	-4.10139	8.07949e-06	8.11991e-05
GIF	-4.56395	5.59555e-09	2.76042e-08		SMPD3	-1.87216	0.000309404	0.0160119		ADH7	-4.15213	3.44146e-11	6.61214e-09
CHGB	-4.55679	4.04503e-24	1.52106e-22		SYTL2	-1.87286	0.000281761	0.0154141		SLC26A7	-4.16772	5.13772e-11	8.92079e-09
SLC28A2	-4.41591	5.52279e-16	7.12335e-15		PAIP2B	-1.87401	0.00515262	0.0686422		SSTR1	-4.1712	6.58069e-17	6.50106e-13
FUT9	-4.36038	1.77129e-13	1.62683e-12		LINC01127	-1.87624	0.0355976	0.189994		GKN1	-4.2875	5.9713e-09	3.08205e-07
RP11-363E7.4	-4.2952	9.11562e-23	2.86929e-21		FSIP2	-1.87835	0.0292652	0.171333		CA9	-4.35924	1.64009e-13	1.58847e-10
SOSTDC1	-4.17604	2.43772e-15	2.89744e-14		IGLL5	-1.88078	0.0193639	0.136699		VSIG1	-4.39327	4.61758e-13	3.11669e-10
SYTL5	-4.09778	3.66708e-18	6.32684e-17		LARP4B	-1.88382	0.00909083	0.0916379		SOSTDC1	-4.39696	2.43959e-13	2.04243e-10
VSIG1	-4.09375	1.56034e-14	1.65791e-13		OPCML	-1.8889	0.000900819	0.0277416		TMED6	-4.50294	6.9455e-10	6.09366e-08
AKR1B10	-4.03973	4.7687e-09	2.37631e-08		UBE2QL1	-1.89083	0.00297275	0.0512891		KCNJ16	-4.53604	5.69566e-09	2.97396e-07
UPK1B	-4.03051	6.72763e-19	1.28929e-17		CPNE4	-1.89628	0.00149832	0.0361612		MFSD4	-4.54028	5.91303e-10	5.41881e-08
CAPN9	-3.99913	4.79984e-19	9.39267e-18		S100P	-1.89718	0.00490034	0.0666981		ETNPPL	-4.55885	5.4613e-08	1.69131e-06
ATP4B	-3.98884	5.40699e-08	2.3355e-07		TMEM38A	-1.8987	0.00448265	0.0638414		GHRL	-4.61633	4.6811e-07	8.85234e-06
SCIN	-3.92963	6.3943e-22	1.81898e-20		GCNT2	-1.9	3.18412e-05	0.00579774		CPA2	-4.6477	3.08691e-08	1.07077e-06
CAPN13	-3.87683	1.60204e-23	5.54378e-22		ZNF440	-1.90053	0.00539039	0.0702662		GKN2	-4.6643	3.68745e-11	6.97861e-09
SSTR1	-3.86914	1.48746e-18	2.72087e-17		TMEM100	-1.91381	0.0018063	0.0397741		SST	-4.67878	1.88816e-11	4.33793e-09
MSMB	-3.86863	4.43138e-08	1.93457e-07		G6PC	-1.91659	0.00664483	0.0782144		CHGA	-5.02282	9.88766e-13	5.30871e-10
MUC5AC	-3.8561	8.06816e-11	5.12402e-10		GH1	-1.91705	0.000197612	0.0128319		ATP4A	-5.02644	2.29658e-07	5.12606e-06
TFF2	-3.84748	6.69287e-08	2.85461e-07		LINGO2	-1.91728	0.0246163	0.155626		ESRRG	-5.12042	1.9086e-11	4.34449e-09
GPR64	-3.79689	5.24507e-22	1.51252e-20		EYA2	-1.91799	0.0270584	0.164179		ATP4B	-5.2067	3.94795e-07	7.73538e-06
ADH1C	-3.73795	2.2351e-11	1.53215e-10		MUM1L1	-1.91843	0.00889661	0.0904803		KCNE2	-5.2396	1.53894e-12	7.17131e-10
SMIM6	-3.67468	8.24204e-28	4.91422e-26		DNASE1	-1.92836	0.0195405	0.137306		AQP4	-5.31056	1.11983e-07	2.94166e-06
FAM3B	-3.67052	3.72223e-11	2.47281e-10		DPEP3	-1.93636	0.000861742	0.0271222		KRT20	-5.3869	3.06411e-14	4.88232e-11
LINC01133	-3.66771	4.68982e-17	7.01933e-16		LDHD	-1.93732	0.00163616	0.037744		CHIA	-5.80525	3.06043e-07	6.3597e-06
CAPN8	-3.57858	2.09645e-14	2.18456e-13		MZB1	-1.94591	0.026347	0.161421		GIF	-5.93228	2.19205e-08	8.25276e-07
ANXA10	-3.57719	2.73659e-07	1.06259e-06		RP11-448A19.1	-1.95112	0.00875978	0.0900095
CWH43	-3.57631	3.63723e-35	5.30308e-33		TMIE	-1.9526	0.00355759	0.0562176
LRRC66	-3.55055	8.27737e-20	1.78738e-18		CPA6	-1.95579	0.00129805	0.0337296
APOBEC1	-3.54263	6.49936e-20	1.42198e-18		KIAA1751	-1.9599	0.00151489	0.0363913
CYP2C18	-3.51112	1.23409e-13	1.15815e-12		PRRG3	-1.96406	0.00465836	0.065073
HPGD	-3.45857	1.38743e-16	1.93514e-15		COL4A6	-1.96458	0.00627909	0.0759365
MAP7D2	-3.38598	5.05297e-17	7.5381e-16		FAM20A	-1.96684	6.95916e-05	0.0078452
TMEM27	-3.3253	6.35153e-32	6.3255e-30		NDST4	-1.96688	0.0055526	0.0713822
KCNJ16	-3.32406	7.41742e-13	6.22674e-12		LNX1	-1.97032	0.000506802	0.0206478
KIF21A	-3.31788	6.38234e-70	5.81591e-66		NKX6-2	-1.97138	0.00309014	0.0523754
SULT1C2	-3.30476	1.37446e-10	8.44081e-10		KCNQ1DN	-1.97407	0.000305427	0.0158711
HMGN2P46	-3.29343	1.52375e-35	2.30779e-33		STX19	-1.9741	3.10637e-05	0.00571303
LYZ	-3.25019	8.26818e-12	6.01197e-11		ADH1A	-1.97602	3.94235e-05	0.00605541
BCAS1	-3.24761	1.83497e-17	2.89962e-16		MT1HL1	-1.97625	2.1087e-05	0.00521397
ATP4A	-3.23335	7.22702e-08	3.06593e-07		HSD17B4	-1.97907	0.00374087	0.0579635
IL1R2	-3.2008	2.62184e-14	2.69453e-13		SLC16A7	-1.97924	0.00277891	0.0495231
ADH7	-3.1966	6.26037e-38	1.31648e-35		IGFBP2	-1.9794	0.0107766	0.100188
GLDN	-3.18916	7.43284e-34	9.36384e-32		KLHDC7A	-1.98262	0.00416639	0.0614881
CA2	-3.14603	6.41085e-09	3.13714e-08		BHMT	-1.9841	0.00628471	0.0759877
PGC	-3.12638	2.13094e-05	6.17039e-05		CSHL1	-1.98476	0.0036904	0.0575507
VSIG2	-3.12565	3.13654e-20	7.1484e-19		IPO9-AS1	-1.98649	0.000362217	0.0171955
AADAC	-3.12434	7.0467e-12	5.17917e-11		LHFPL3-AS1	-1.98765	0.00552169	0.0712267
C6orf58	-3.10586	8.91465e-14	8.53605e-13		ZNF169	-1.98985	0.00244586	0.0463366
CCDC186	-3.10284	1.36416e-32	1.4947e-30		ZNF396	-1.99198	0.0110983	0.101915
ERICH5	-3.09074	1.76251e-28	1.13237e-26		TRPA1	-1.99236	0.002447	0.0463381
PKIB	-3.0879	4.17374e-15	4.80926e-14		ENTPD5	-1.99472	4.03224e-06	0.00263592
RFX6	-3.08726	8.00662e-16	1.011e-14		ALDH1A1	-1.99541	0.000350843	0.0170188
AXDND1	-3.07585	6.04719e-18	1.01141e-16		WFDC11	-1.99586	0.000256066	0.0145962
MAL	-3.07436	4.33868e-21	1.0962e-19		CCL28	-1.99632	0.00444231	0.0636126
FCGBP	-3.06947	7.89168e-09	3.80962e-08		KLF4	-1.99776	0.000130586	0.0103107
ACKR4	-3.06669	8.6223e-23	2.72342e-21		TM4SF4	-2.01531	0.0438228	0.212907
SGK2	-3.04719	2.35582e-26	1.19485e-24		CYP4F12	-2.01866	2.73503e-05	0.00545203
SDR16C5	-3.04709	3.51122e-12	2.69213e-11		SLC16A9	-2.01992	0.0141421	0.116379
ENTPD5	-3.02802	7.68822e-25	3.17968e-23		LINC00520	-2.03841	0.000719958	0.0247415
GC	-3.00291	2.99011e-10	1.75771e-09		ESRRB	-2.03886	0.000665425	0.0237279
PSAPL1	-2.97166	3.84651e-24	1.4514e-22		FMO6P	-2.03914	0.00633558	0.0762991
PSCA	-2.95695	2.20459e-06	7.45569e-06		PDK4	-2.04169	0.00160766	0.0374994
CTSE	-2.94858	2.9466e-08	1.31687e-07		DDX60	-2.04211	9.40466e-05	0.00877653
TFF1	-2.94575	4.91983e-06	1.5784e-05		AGPAT9	-2.04276	0.000121221	0.0100726
OTC	-2.94423	1.38984e-12	1.12761e-11		CKB	-2.04335	0.00804859	0.0860326
LINC00982	-2.93255	1.6528e-25	7.43148e-24		ANG	-2.04804	4.4255e-05	0.00633414
HHIP	-2.92638	2.98907e-18	5.21632e-17		CARNS1	-2.04977	0.00882557	0.0902459
FA2H	-2.92245	9.02537e-16	1.13205e-14		GATA5	-2.05089	0.000383552	0.0176521
LYPD6B	-2.91564	2.33323e-16	3.16942e-15		SPX	-2.05157	0.00106689	0.0305054
ERO1LB	-2.90393	6.35199e-25	2.65516e-23		TMPRSS2	-2.05575	1.9499e-05	0.00507669
KCNE2	-2.89791	4.13188e-11	2.73135e-10		VILL	-2.0558	0.00226445	0.0445196
EDN3	-2.85774	2.62426e-16	3.54012e-15		LIPH	-2.06072	0.0109052	0.100852
ARL14	-2.85362	3.95951e-10	2.29353e-09		APOBEC1	-2.06711	0.00183641	0.0400691
LIPF	-2.83315	0.00308071	0.00604781		CXCL14	-2.06941	0.0153411	0.121188
RASEF	-2.82238	4.42464e-14	4.42181e-13		ADRB2	-2.07049	6.87301e-05	0.0077963
DEFB1	-2.82199	5.43358e-16	7.01656e-15		UBE2U	-2.07937	0.000459652	0.019588
GSTA1	-2.81716	2.90449e-09	1.49588e-08		LIN9	-2.08487	0.000499073	0.0205502
REG3A	-2.7971	0.000461623	0.00106226		SOWAHA	-2.0956	0.0314712	0.178061
XDH	-2.79584	7.9118e-12	5.77155e-11		TPH1	-2.09658	0.00293592	0.0509459
SLC26A9	-2.79138	2.12345e-12	1.68017e-11		XK	-2.09794	0.000986736	0.0290678
PRDM16	-2.78918	1.15349e-20	2.75763e-19		OASL	-2.10021	2.42757e-06	0.00232855
CXCL17	-2.78399	1.22759e-07	5.02382e-07		ADHFE1	-2.1058	0.00097696	0.0288942
PROM2	-2.78314	8.66109e-15	9.53575e-14		DGKK	-2.1101	0.00114571	0.0315928
AMPD1	-2.77803	8.03994e-27	4.28027e-25		NRG4	-2.11167	0.00468026	0.065269
CA9	-2.76336	2.74576e-11	1.85913e-10		DRD5	-2.11221	0.000798448	0.0261038
GATA6-AS1	-2.76161	2.48441e-21	6.47451e-20		SLC13A3	-2.11493	0.00269677	0.0486802
LIPH	-2.76035	7.10575e-22	2.00571e-20		ACKR4	-2.11659	7.58708e-05	0.00796207
C6orf132	-2.75845	2.2932e-29	1.66729e-27		CYP3A5	-2.11846	8.20775e-05	0.00828651
ETNK1	-2.70067	3.39565e-18	5.88454e-17		MEP1B	-2.12066	0.0224694	0.148533
C11orf92	-2.69902	5.75897e-18	9.65568e-17		CADM2	-2.12385	0.0134772	0.11319
SLC16A9	-2.6986	4.25292e-20	9.51427e-19		KIAA0125	-2.12751	0.0379227	0.196626
TTC22	-2.69736	2.02922e-18	3.63762e-17		AKR7A3	-2.13443	0.000122809	0.0101399
PLAC8	-2.69426	5.05195e-11	3.30164e-10		EXD1	-2.14402	0.000431548	0.0189061
AGR2	-2.69156	2.55736e-10	1.5162e-09		KNG1	-2.15513	0.00036073	0.0171803
CSTA	-2.66544	5.02596e-20	1.11388e-18		ANKRD36BP2	-2.15609	0.0174443	0.129292
LINC00261	-2.6601	2.04651e-09	1.07631e-08		NUP88	-2.15718	0.00161827	0.0375352
IGJ	-2.65778	2.90082e-10	1.70815e-09		IGLV1-44	-2.16353	0.0199569	0.139212
ZNF662	-2.6574	7.23335e-33	8.25049e-31		SGK2	-2.16428	0.000121656	0.0100934
UGT2B15	-2.65519	7.07463e-17	1.03176e-15		APLP1	-2.16545	0.0140987	0.116295
PSD3	-2.65146	5.93455e-28	3.58532e-26		SLC2A12	-2.1686	0.000195578	0.0127909
TMED6	-2.64602	7.20764e-10	4.02408e-09		CD79A	-2.17533	0.00379743	0.0583871
SPATA5	-2.63324	7.10291e-27	3.7962e-25		PLCXD3	-2.17537	0.00916847	0.0921312
ITPKA	-2.63295	3.437e-28	2.13543e-26		MT1H	-2.18233	8.49107e-07	0.00165803
PCBP1-AS1	-2.62464	1.98575e-42	7.02536e-40		CYP2C19	-2.18608	0.000182294	0.012272
KLHDC7A	-2.61463	2.56449e-29	1.83766e-27		PROM2	-2.20296	0.00282095	0.0498659
STYK1	-2.61273	8.75872e-36	1.39616e-33		LINC01314	-2.22208	0.00448962	0.0638414
SOX21-AS1	-2.60468	9.0202e-27	4.77425e-25		AGR2	-2.23088	0.0412845	0.205483
GALNT6	-2.58782	5.17332e-16	6.70106e-15		SPINK13	-2.23477	0.000182481	0.012272
FBP2	-2.57544	9.6101e-23	3.01799e-21		IRX3	-2.24808	0.00732943	0.0821648
REG1A	-2.57412	0.000213964	0.000523049		FBXL13	-2.25441	0.00263998	0.0481939
INSM1	-2.54908	3.87218e-09	1.95522e-08		PACRG	-2.2652	0.00240821	0.0461511
ANKRD36BP2	-2.54793	1.17097e-13	1.10289e-12		FA2H	-2.26533	0.00011318	0.00968622
SP3	-2.53441	4.28521e-42	1.45524e-39		ST6GALNAC1	-2.27142	0.00732737	0.0821648
SYTL4	-2.53427	6.92004e-33	7.93194e-31		SMC1B	-2.27714	0.00046914	0.0198071
TMPRSS15	-2.53373	1.65037e-05	4.872e-05		C11orf92	-2.28195	0.00644007	0.076813
SOX2	-2.52878	1.53788e-15	1.87519e-14		ENPP6	-2.28391	0.000363028	0.0171955
MGAM	-2.52249	1.21746e-15	1.50123e-14		APOA1	-2.28879	0.0171522	0.128272
SH3RF2	-2.51487	3.58057e-15	4.15908e-14		C8orf34	-2.28948	0.00478673	0.0660229
TSPAN1	-2.50852	6.54461e-11	4.20527e-10		DUOX2	-2.29268	0.00533764	0.0698672
PCAT18	-2.50706	1.65752e-46	1.02983e-43		TMPRSS15	-2.29293	0.0254966	0.158683
TPH1	-2.50306	1.03071e-13	9.78198e-13		LRRC66	-2.30133	5.9731e-05	0.00720925
CEACAM5	-2.50093	1.50012e-05	4.45852e-05		LGI1	-2.30192	0.0168461	0.127166
LINC00675	-2.49689	4.93954e-46	2.84284e-43		ADAM28	-2.30471	0.000394298	0.0179204
PIGR	-2.49417	3.1872e-05	8.96077e-05		MS4A8	-2.30543	0.00788183	0.0850656
CYP2C9	-2.48364	1.26578e-14	1.36208e-13		MT1E	-2.30755	1.90147e-06	0.00212486
ALDH3A1	-2.4762	1.52866e-10	9.33847e-10		MYRF	-2.31696	8.02371e-06	0.00329847
CTAGE5	-2.47182	4.67858e-42	1.57902e-39		C8orf12	-2.31784	0.00553777	0.0712921
PIK3C2G	-2.47112	7.53858e-12	5.5177e-11		KB-1410C5.2	-2.31825	0.000928097	0.0281779
CCDC64	-2.46067	1.36734e-33	1.68377e-31		RASSF6	-2.31934	2.93356e-05	0.00560812
RP11-96D1.11	-2.45953	9.03822e-25	3.70438e-23		TMEM95	-2.3198	4.54842e-05	0.00642263
GATA5	-2.4469	3.19685e-13	2.8347e-12		B4GALNT3	-2.32189	1.29088e-05	0.00412742
FER1L4	-2.44551	2.86124e-18	5.00923e-17		CELA3B	-2.32762	0.0111985	0.102327
MFSD4	-2.44264	5.20529e-08	2.25354e-07		PLIN1	-2.34849	2.82329e-05	0.00549336
AKR1C3	-2.4426	9.53197e-13	7.8892e-12		SCARA5	-2.35538	0.00106606	0.0305054
AGR3	-2.44097	6.8482e-06	2.15162e-05		STYK1	-2.35664	2.2486e-05	0.00533505
PLLP	-2.44078	4.13994e-14	4.15247e-13		FAM3D	-2.36234	0.0113228	0.102808
CYP4F3	-2.44012	5.96803e-13	5.07626e-12		CYP2C8	-2.36261	0.000183597	0.0123261
ARX	-2.43978	9.00624e-17	1.29175e-15		SMIM24	-2.36966	0.00211321	0.0430636
SPATA6	-2.43748	4.77764e-34	6.23431e-32		SLC51A	-2.37051	0.00772734	0.0841926
HSD17B2	-2.43662	5.73052e-07	2.12044e-06		SCIN	-2.38441	0.00349522	0.0555616
PTPRR	-2.4324	1.11706e-18	2.07387e-17		GSTA3	-2.38746	0.00302471	0.0518583
GRAMD1C	-2.42887	3.78514e-21	9.64364e-20		LIFR	-2.38759	0.0036799	0.0574598
SYT16	-2.42781	2.70643e-37	5.32282e-35		SPRR1A	-2.38968	0.00976711	0.0952241
MAP3K13	-2.42605	4.07247e-30	3.26963e-28		ACE2	-2.39732	0.00765285	0.0838434
CMBL	-2.42433	6.24045e-13	5.29562e-12		IGLL3P	-2.39998	0.0163068	0.125028
THRB	-2.41973	3.74034e-23	1.24318e-21		HDC	-2.40287	2.47619e-05	0.00535641
CASZ1	-2.41888	4.03645e-24	1.51888e-22		CCKAR	-2.40819	0.0102956	0.0976767
CMTM4	-2.41733	3.13046e-28	1.95833e-26		ESR2	-2.43283	7.21999e-05	0.00790103
RDH12	-2.4166	6.19128e-21	1.53379e-19		IRX2	-2.4388	0.010403	0.0982333
DDX60	-2.41495	1.93117e-17	3.04635e-16		PP7080	-2.44934	2.33785e-05	0.00534821
TNFRSF17	-2.41198	1.43432e-09	7.69896e-09		ATP13A4	-2.4575	0.00210638	0.0430321
FGD4	-2.40707	2.53939e-33	3.03147e-31		PLLP	-2.46721	9.71806e-06	0.00365163
FAM110C	-2.40634	9.7098e-12	6.9982e-11		UNC5B-AS1	-2.46861	0.00758727	0.083493
SHH	-2.40292	2.29344e-31	2.15083e-29		RNASE1	-2.48221	0.000363288	0.0171955
KAZALD1	-2.4025	1.54164e-38	3.54157e-36		OTC	-2.48755	0.0298003	0.172635
GDPD3	-2.40018	3.00373e-22	8.93519e-21		LRRC31	-2.48953	0.000270981	0.0150415
HIST1H3E	-2.39888	2.33781e-37	4.66496e-35		LY9	-2.49827	0.00136892	0.034629
NMT2	-2.39576	1.95689e-49	1.59691e-46		IL1R2	-2.5007	0.00520459	0.0688842
SMPD3	-2.39202	4.8834e-26	2.35657e-24		FOLR1	-2.5016	0.000141555	0.0107284
UGT8	-2.38391	3.81769e-10	2.21561e-09		MUC6	-2.50302	0.0470428	0.221053
RASSF6	-2.38188	6.13692e-12	4.55458e-11		SMIM5	-2.50783	7.2399e-05	0.00790103
KCNJ15	-2.38104	3.36439e-11	2.24711e-10		MYRIP	-2.51886	0.00443309	0.0635665
XK	-2.37902	4.97762e-15	5.66982e-14		AMPD1	-2.53527	0.00307628	0.0522508
S100P	-2.36582	1.96093e-08	8.98315e-08		SPINK7	-2.53978	0.00192683	0.0411094
STOX2	-2.35598	8.77268e-28	5.2249e-26		GRIA3	-2.54335	0.00403914	0.0603058
ANG	-2.35004	1.23994e-18	2.288e-17		WIF1	-2.55097	0.0015781	0.03714
IGSF9	-2.34805	7.14298e-22	2.01414e-20		WIBG	-2.55823	5.76563e-06	0.00289595
SALL1	-2.34795	5.5091e-44	2.39056e-41		PDIA2	-2.55837	0.014721	0.11865
SHISA6	-2.34617	8.88105e-30	6.78172e-28		IGJ	-2.56676	0.00290286	0.0506103
VILL	-2.33184	1.05623e-13	1.00086e-12		CLUL1	-2.56924	0.000196672	0.0128141
COL17A1	-2.32516	1.19791e-20	2.85883e-19		RP11-334J6.6	-2.59057	7.0041e-05	0.00786343
LPCAT4	-2.31861	4.59258e-46	2.69999e-43		MT1G	-2.59329	4.94333e-07	0.0013905
EP300-AS1	-2.31356	2.30377e-19	4.69645e-18		SOX2	-2.60826	0.00994598	0.0960771
SLC39A11	-2.30257	2.26496e-24	8.83287e-23		ABCA8	-2.61427	0.00270095	0.0487375
SPINK7	-2.29788	2.90729e-38	6.43546e-36		SMIM6	-2.62329	7.96021e-06	0.00329716
COA1	-2.287	1.33822e-48	1.03052e-45		RMST	-2.62438	0.000416258	0.0185018
ELOVL6	-2.28596	6.15224e-27	3.32057e-25		ARL14	-2.6398	0.0172068	0.128457
TM4SF4	-2.28495	1.36246e-05	4.07976e-05		PBLD	-2.649	3.55656e-07	0.00131867
CLDN23	-2.27372	4.67002e-10	2.67477e-09		FCRL5	-2.65233	0.00776624	0.0844106
KBTBD12	-2.27102	2.70651e-23	9.11197e-22		CNTN3	-2.65255	0.000613335	0.0227504
SLC26A7	-2.26544	1.50119e-19	3.13393e-18		RAB27B	-2.67419	0.0032546	0.0537253
CYP3A5	-2.25126	4.49497e-09	2.24872e-08		SULT1B1	-2.67527	1.17571e-07	0.00128564
PRSS12	-2.23561	3.4704e-16	4.61035e-15		ADH1B	-2.68066	0.0119029	0.10558
INADL	-2.22335	4.5026e-31	4.07582e-29		ACADL	-2.68474	0.000570283	0.0220326
MRAP2	-2.22332	1.08479e-12	8.91628e-12		CTSE	-2.68883	0.0196347	0.137809
GATA6	-2.22318	1.18462e-14	1.2823e-13		MT1F	-2.69392	2.28896e-06	0.00231757
ABCC6P1	-2.22154	1.13041e-32	1.25112e-30		CAPN8	-2.69601	0.00184193	0.0401066
RP11-382B18.4	-2.22049	1.35604e-21	3.66673e-20		GUCA1C	-2.69815	0.0170431	0.127931
GATA4	-2.22038	1.57987e-43	6.59383e-41		MGAM	-2.71148	0.000693029	0.0243049
MYO5B	-2.21963	1.3027e-13	1.21836e-12		GPR155	-2.71271	0.00207498	0.0426934
ATP8B1	-2.2184	4.24601e-18	7.25697e-17		BCAS1	-2.72781	0.00147794	0.0359521
TM6SF2	-2.21832	7.50271e-14	7.26294e-13		PCK1	-2.72997	0.0112018	0.102327
TTC39A	-2.21172	3.91438e-10	2.26787e-09		NKX2-2	-2.7369	0.00120352	0.0322653
NCKAP5	-2.20976	1.64886e-49	1.36951e-46		GUCA2B	-2.73839	0.000405062	0.0182428
PEX13	-2.20318	3.70995e-35	5.36618e-33		HEPACAM2	-2.74078	0.00216601	0.0435553
SLC4A4	-2.19391	4.2557e-08	1.86189e-07		APOBEC2	-2.74162	4.23549e-05	0.00622491
PLEKHH1	-2.19167	2.73196e-20	6.2734e-19		RBP2	-2.74676	0.0376514	0.195727
TMEM163	-2.18978	1.77671e-11	1.23511e-10		LINC01133	-2.75382	0.000213986	0.0133254
FXYD3	-2.18522	2.32812e-09	1.21587e-08		FGB	-2.79556	0.00368247	0.0574598
CTNNB1	-2.1812	9.87823e-22	2.72774e-20		PTPRZ1	-2.79781	0.00590326	0.0732382
SCNN1B	-2.17509	1.47561e-24	5.87629e-23		HHIP	-2.80119	0.000110219	0.00956544
ST18	-2.1723	2.0985e-19	4.29883e-18		ANGPTL3	-2.80538	5.2542e-05	0.00687256
OVOL2	-2.17225	6.70844e-17	9.82281e-16		PCAT18	-2.81002	0.000916244	0.0280177
CDS1	-2.16956	3.16065e-12	2.43736e-11		CYP2C9	-2.81828	1.90811e-06	0.00212486
ASPHD2	-2.1679	6.29252e-22	1.79096e-20		AADAC	-2.81932	0.000621637	0.0228928
AKR1C1	-2.16734	8.03702e-16	1.01413e-14		SLC2A2	-2.82503	0.00330088	0.0541175
CYP2C19	-2.16335	1.21794e-37	2.49404e-35		CYP2C18	-2.82884	5.55656e-05	0.00706523
SCG5	-2.16331	1.66536e-13	1.53601e-12		AZGP1	-2.84025	3.68823e-06	0.00256208
BMP2	-2.16305	1.01751e-22	3.18264e-21		TNFRSF17	-2.84497	0.00421807	0.0618807
ADTRP	-2.15782	1.06349e-18	1.98316e-17		PLA2G1B	-2.86382	0.000636743	0.0232054
MS4A8	-2.15648	6.31991e-12	4.67516e-11		CKM	-2.86541	0.000885801	0.0275021
C4orf19	-2.15474	5.68273e-11	3.68438e-10		B3GNT6	-2.88298	0.000115634	0.00979069
STX19	-2.14692	5.53251e-19	1.07152e-17		FAM150B	-2.88942	0.000291295	0.0156143
ATP13A4	-2.1427	3.34101e-29	2.34493e-27		SH3RF2	-2.89092	0.000191034	0.0126757
PRLR	-2.13895	1.6803e-14	1.77459e-13		PKIB	-2.89443	0.0002695	0.0149939
TRIM2	-2.13649	4.40774e-17	6.62433e-16		GRIA4	-2.89556	0.0041794	0.0616093
ANKHD1	-2.13407	3.78188e-52	4.69942e-49		HAPLN1	-2.90306	6.41073e-05	0.00748945
PTPRZ1	-2.13158	1.5955e-11	1.11709e-10		RFX6	-2.91334	0.00212376	0.0431662
GNAQ	-2.13095	3.66842e-47	2.44599e-44		IGHM	-2.92777	0.00543901	0.0706176
GGT6	-2.12755	2.13683e-15	2.55649e-14		CA2	-2.94146	0.00330608	0.0541248
PTK6	-2.12488	3.08585e-14	3.14246e-13		CYP3A4	-2.9636	0.013114	0.111614
JADE1	-2.12415	4.86909e-39	1.17277e-36		SCNN1B	-2.98906	2.52206e-05	0.00535641
FRK	-2.12413	8.28804e-16	1.04364e-14		RP11-363E7.4	-2.99303	0.000347807	0.0169253
B4GALNT3	-2.11993	4.5817e-22	1.33318e-20		ZNF385B	-2.99613	0.00483108	0.0662447
CNTN3	-2.11785	1.35775e-18	2.49684e-17		COL6A5	-3.01386	0.000639085	0.0232327
SCG3	-2.11579	8.54126e-19	1.61366e-17		FAM3B	-3.03611	0.00319999	0.0533566
INSC	-2.11169	8.2503e-23	2.61045e-21		S100G	-3.04113	0.00144249	0.0355102
C6orf141	-2.10949	5.00344e-13	4.3108e-12		SIGLEC11	-3.04456	7.90556e-05	0.00815541
SGSM1	-2.1094	1.18208e-31	1.14188e-29		SPINK2	-3.04893	0.000995087	0.0292822
LINC00483	-2.10366	9.02449e-10	4.97504e-09		UGT2B15	-3.05346	0.00226802	0.0445418
DR1	-2.1	3.94959e-34	5.22866e-32		KAZALD1	-3.06485	0.0005385	0.021373
PAGR1	-2.09608	7.92397e-25	3.26976e-23		HAPLN4	-3.07236	0.000186608	0.0124729
RASSF10	-2.09163	3.13869e-17	4.81909e-16		SST	-3.08374	0.0160887	0.123981
SYTL2	-2.0914	9.61503e-22	2.66043e-20		FCGBP	-3.09018	0.00161738	0.0375352
RAB27B	-2.09073	2.07716e-15	2.48782e-14		DCAF12L1	-3.09073	2.49358e-05	0.00535641
CBR1	-2.08831	1.88891e-29	1.38812e-27		ZBTB7C	-3.09525	7.17218e-05	0.00790103
RNASE1	-2.08631	7.42599e-17	1.07868e-15		LYPD6B	-3.11197	7.80177e-05	0.00810954
TRNP1	-2.08379	5.73314e-10	3.24324e-09		SCNN1A	-3.11842	0.00589189	0.0732301
SLPI	-2.08338	4.11485e-09	2.07144e-08		ADTRP	-3.11922	0.000263787	0.0147319
TCN1	-2.07881	0.000339741	0.00080118		AKR1C1	-3.12229	3.63314e-05	0.00602404
VSTM2A	-2.07779	3.19131e-55	5.13191e-52		ASCL1	-3.12294	0.00158147	0.0371682
FOXA2	-2.06882	1.37584e-13	1.28325e-12		LINC01105	-3.13275	1.76354e-06	0.00210926
HEPACAM2	-2.0684	0.000116424	0.00029854		TMED6	-3.16939	0.00329545	0.0540999
HOOK1	-2.06156	1.15737e-19	2.45649e-18		AXDND1	-3.18834	0.00268763	0.0486615
NUMB	-2.06054	2.87076e-39	7.23313e-37		PDILT	-3.19358	0.00220147	0.0438845
TRAF3IP2	-2.05979	3.10768e-58	6.5351e-55		DNER	-3.2123	0.000455927	0.0194901
PRELID2	-2.05642	2.71849e-19	5.46744e-18		C16orf89	-3.221	0.00790825	0.0852699
AK025288	-2.05633	4.29608e-20	9.60688e-19		SYTL5	-3.23318	0.00568865	0.0721975
ADH1A	-2.05611	1.98196e-14	2.07078e-13		BTNL8	-3.23483	0.000898824	0.0277332
SVIP	-2.05509	5.42059e-20	1.1936e-18		CKMT2	-3.23638	2.60937e-05	0.00540406
F2RL1	-2.05418	6.46966e-08	2.76545e-07		FGG	-3.239	0.000583743	0.0221948
RDH13	-2.05218	3.17767e-21	8.1798e-20		ADIPOQ	-3.28422	3.29033e-05	0.00585995
CDHR2	-2.05159	8.11855e-14	7.82584e-13		LINC00675	-3.2903	7.252e-06	0.00319761
SFTA2	-2.04878	4.48064e-09	2.24237e-08		SLC1A2	-3.30997	0.00146411	0.0358673
SPINK5	-2.0487	1.11615e-08	5.27721e-08		ANXA10	-3.32792	0.0427236	0.209703
EDEM3	-2.04638	7.66143e-23	2.4425e-21		CPB1	-3.32825	3.56813e-07	0.00131867
ANKRD22	-2.04471	1.24893e-10	7.71847e-10		SULT1C2	-3.34985	0.000602466	0.0225854
CXCL14	-2.04376	5.7633e-09	2.83703e-08		UPK1B	-3.36773	0.000881993	0.0274931
JPX	-2.04159	1.61809e-31	1.54127e-29		KCNJ15	-3.39179	0.000354064	0.0170899
SLC35D1	-2.04013	2.00848e-33	2.44574e-31		CNTD1	-3.41362	0.000113674	0.00969602
BTNL8	-2.03497	1.89226e-07	7.5265e-07		MAP7D2	-3.43089	0.00470239	0.0654373
C16orf89	-2.03279	9.96067e-10	5.45691e-09		SLC26A7	-3.44489	6.97361e-05	0.00784531
NEUROD1	-2.0281	7.03752e-24	2.5465e-22		HPGD	-3.44866	6.74175e-05	0.00772334
MST1L	-2.02473	1.95041e-15	2.34628e-14		GATA6-AS1	-3.45702	7.59349e-07	0.00162983
CCL28	-2.02267	7.30168e-12	5.35075e-11		COL2A1	-3.46311	0.000217842	0.013504
FAM46C	-2.02168	1.69359e-15	2.05406e-14		TMPRSS6	-3.50042	1.13837e-07	0.00128564
EVI5	-2.01599	4.87758e-61	1.48157e-57		RDH12	-3.50108	0.000137272	0.010569
SMIM24	-2.01232	2.86001e-07	1.10784e-06		SSTR1	-3.53474	3.93239e-06	0.002622
BMP5	-2.01187	2.21251e-37	4.43109e-35		VSIG2	-3.53634	0.000580807	0.0221757
KANK4	-2.01019	6.95948e-22	1.96951e-20		SULT2A1	-3.55535	0.00014061	0.0106924
PRR26	-2.0098	1.48535e-38	3.42665e-36		SH3GL2	-3.57126	0.000354769	0.0170899
C1orf116	-2.00935	1.27513e-10	7.86883e-10		TPCN2	-3.58338	2.72666e-05	0.00545203
FABP1	-2.00716	0.00730764	0.0132735		PSCA	-3.58559	0.00678407	0.0790314
C8orf49	-2.00378	6.72377e-36	1.08443e-33		PNLIPRP2	-3.58914	0.000221198	0.0136146
FAHD1	-2.0033	5.13142e-27	2.78887e-25		PIK3C2G	-3.60574	0.00161186	0.0375352
EXPH5	-2.00207	3.71917e-16	4.91411e-15		VSTM2A	-3.60817	1.87763e-06	0.00212486
RP6-24A23.7	-2.00191	2.99203e-20	6.84187e-19		CA9	-3.65524	0.00036743	0.017244
RNF128	-1.99602	8.58486e-07	3.09493e-06		CAPN13	-3.69661	2.72086e-05	0.00545203
MYO10	-1.9948	1.3561e-36	2.38408e-34		LINC00261	-3.71852	0.00712966	0.0811099
SLC6A20	-1.99121	1.34012e-09	7.22663e-09		GPR64	-3.72663	0.00197379	0.0415864
TPCN2	-1.99072	3.05585e-09	1.56896e-08		KIAA1324	-3.73415	0.00268975	0.0486615
HES1	-1.98647	2.79318e-24	1.07623e-22		LINC00982	-3.75401	1.65432e-05	0.00478167
SLC7A8	-1.98347	5.22677e-27	2.83787e-25		SCGB2A1	-3.77598	0.0093038	0.092908
SULT1B1	-1.9818	1.3979e-12	1.13364e-11		ALDH3A1	-3.80197	4.29627e-05	0.0062473
CHDH	-1.98158	3.13261e-39	7.82081e-37		KCNJ13	-3.85021	0.00030699	0.0159097
SLC15A1	-1.97842	1.50162e-12	1.21164e-11		FBP2	-3.87103	0.00253071	0.0470315
KCNK5	-1.97665	5.29177e-18	8.9271e-17		CPA2	-3.87849	3.57556e-05	0.0060235
TEX9	-1.97196	3.49389e-24	1.32936e-22		BPIFB1	-3.89015	0.0323857	0.18096
DHTKD1	-1.96992	3.87722e-37	7.51728e-35		YIF1B	-3.92786	0.000175994	0.0121022
STK4	-1.96909	6.25626e-25	2.61915e-23		CHGA	-3.93201	0.000143011	0.0107553
TNFSF10	-1.96892	6.07651e-24	2.21933e-22		HMGCS2	-3.98423	0.00399063	0.0598924
SLC6A14	-1.96318	0.000250864	0.000606204		GC	-3.98809	0.000312286	0.0160774
ACE2	-1.96279	1.76983e-05	5.20272e-05		SLC26A9	-3.98858	8.50447e-05	0.00837233
GCNT1	-1.96255	3.52949e-12	2.70425e-11		MAL	-3.99022	3.11382e-05	0.00571303
RNASE4	-1.96067	2.79654e-18	4.91011e-17		FGA	-3.9925	0.00219414	0.0438146
ARHGAP42	-1.95918	1.35738e-23	4.72103e-22		CLDN18	-4.00984	0.0140985	0.116295
SPINK1	-1.95708	7.00909e-05	0.000186455		HRASLS2	-4.01566	5.40155e-05	0.00697521
BCAR3	-1.95605	2.56228e-31	2.38253e-29		CAPN9	-4.03594	0.000472536	0.0198432
SLC16A1	-1.95544	1.44324e-22	4.42812e-21		TFF1	-4.04906	0.00739828	0.0824273
GAS2	-1.95492	3.48352e-18	6.02917e-17		CCKBR	-4.07562	1.93542e-05	0.00507669
NR1I2	-1.95469	4.23774e-09	2.12958e-08		ADH1C	-4.08082	0.000248514	0.0143476
LMO4	-1.95448	1.08468e-21	2.97715e-20		ADH7	-4.12494	3.61775e-07	0.00131867
CCDC68	-1.95445	4.70564e-13	4.06832e-12		TFF2	-4.13808	0.0164731	0.125692
ABAT	-1.94473	4.42404e-15	5.0752e-14		CLIC6	-4.14249	3.30464e-06	0.00256208
FAM20A	-1.94472	8.93483e-17	1.28252e-15		GSTA1	-4.31576	0.000920861	0.0280804
NMU	-1.94088	1.87231e-06	6.40924e-06		ALDOB	-4.35734	0.000194032	0.0127237
HAPLN1	-1.94012	1.11916e-18	2.07706e-17		MUC5AC	-4.41188	0.00495779	0.0671547
TOX3	-1.9388	9.00116e-07	3.23459e-06		AKR1B10	-4.44637	7.42698e-05	0.00795774
TRIM4	-1.93607	3.10991e-26	1.55282e-24		CXCL17	-4.48288	0.00210726	0.0430321
PROSER2	-1.93303	9.3172e-15	1.01986e-13		GHRL	-4.56403	1.07653e-06	0.00168169
PHACTR2	-1.93198	4.39952e-15	5.05132e-14		LTF	-4.64821	0.00181824	0.0398677
TESC	-1.92982	3.40607e-09	1.73428e-08		MSMB	-4.77407	0.0126047	0.109174
SCYL3	-1.92803	5.35023e-26	2.56825e-24		KRT20	-4.77564	0.000730003	0.0248526
MAGI3	-1.92543	2.31073e-26	1.17306e-24		MT1M	-4.81513	9.47093e-07	0.00166449
MLPH	-1.92243	1.13228e-10	7.03974e-10		PSAPL1	-4.82937	2.55942e-06	0.0023718
DUOX2	-1.92031	5.41753e-05	0.000146817		FUT9	-4.8316	0.00614697	0.0749355
SLC22A23	-1.91807	1.08611e-17	1.75637e-16		SLC28A2	-4.88961	0.00033566	0.0166255
C3orf52	-1.91789	1.96338e-15	2.36085e-14		ETNPPL	-4.92823	5.70057e-05	0.00713013
PAX6	-1.91709	3.86103e-20	8.69447e-19		PGC	-5.01883	0.00302663	0.0518601
RAB12	-1.91693	2.29841e-18	4.08935e-17		CWH43	-5.10968	2.69902e-05	0.00545203
RMST	-1.91673	4.1786e-25	1.78908e-23		SCNN1G	-5.13	1.02807e-05	0.00369799
DSC2	-1.9128	1.00362e-12	8.28273e-12		ESRRG	-5.15666	0.000263741	0.0147319
GALNT5	-1.91134	9.6286e-12	6.94334e-11		TRIM50	-5.27761	3.71394e-06	0.00256208
OASL	-1.91112	2.70703e-18	4.76212e-17		CHIA	-5.47009	0.000653508	0.0234771
LARP1B	-1.91081	1.01418e-31	9.86662e-30		KCNE2	-5.4771	0.000577911	0.0221132
EPG5	-1.91065	5.79819e-44	2.49619e-41		SOSTDC1	-5.58722	0.000486184	0.0201685
UNC5CL	-1.91051	4.60636e-09	2.3016e-08		DPCR1	-6.13236	0.000246941	0.0143149
ARHGEF37	-1.91043	8.33996e-21	2.03294e-19		KCNJ16	-6.18328	5.34076e-07	0.0013905
SLC41A2	-1.90885	2.47962e-20	5.72522e-19		LIPF	-6.34241	0.000928183	0.0281779
FBXL13	-1.90789	2.1522e-13	1.95208e-12		GIF	-7.47069	8.34282e-05	0.00835428
CDC27	-1.9075	8.49178e-50	7.48852e-47		AQP4	-7.68354	3.10738e-06	0.00256208
BAG1	-1.90604	3.35055e-14	3.40125e-13		ATP4B	-7.72641	1.63837e-05	0.00478167
BCL2L14	-1.90528	1.86255e-11	1.29029e-10		ATP4A	-7.84344	7.58132e-06	0.0032772
STON2	-1.90093	2.48148e-29	1.7852e-27		GKN1	-8.69835	2.2209e-05	0.00533505
ATP7B	-1.90001	5.98851e-13	5.09083e-12		GKN2	-8.81718	1.40587e-05	0.00444312
RP4-714D9.5	-1.89935	2.2162e-30	1.82486e-28
GPR39	-1.89553	9.76262e-13	8.07155e-12
SPAG16	-1.89069	3.564e-15	4.14158e-14
TST	-1.88875	1.0784e-15	1.33639e-14
ST6GALNAC1	-1.88708	3.30314e-06	1.08769e-05
PRSS16	-1.88594	8.06725e-13	6.74223e-12
SMPDL3A	-1.88544	4.30827e-17	6.4909e-16
CYP3A4	-1.88457	1.01171e-11	7.28021e-11
MYCN	-1.88248	2.17273e-16	2.96245e-15
SHROOM3	-1.88147	1.80604e-13	1.65514e-12
CPA2	-1.87864	4.11695e-07	1.55828e-06
TM4SF5	-1.87595	2.79513e-10	1.65052e-09
PCSK2	-1.87537	2.19696e-30	1.81175e-28
NQO1	-1.87527	1.53516e-11	1.07747e-10
PTPRF	-1.87485	4.00774e-23	1.32401e-21
HYAL1	-1.86845	2.01562e-12	1.59994e-11
LTF	-1.8682	0.000758889	0.0016791
QSOX1	-1.86691	1.60589e-30	1.3446e-28
KCNK10	-1.86526	7.05769e-52	8.5751e-49
SCNN1G	-1.85946	1.23611e-13	1.15965e-12
NKX6-3	-1.85484	1.68598e-30	1.40306e-28
RPAIN	-1.8539	4.18655e-38	8.97646e-36
SPTSSB	-1.85354	3.78086e-30	3.05345e-28
CCDC125	-1.85191	8.50531e-26	3.978e-24
RIPK4	-1.85177	2.74485e-16	3.70006e-15
TMEM38A	-1.85109	3.80052e-24	1.43603e-22
TLR3	-1.84844	1.20021e-16	1.68954e-15
OCLN	-1.84713	1.04075e-22	3.25159e-21
NSUN6	-1.84326	1.21364e-42	4.4534e-40
SCNN1A	-1.84258	1.96821e-06	6.71388e-06
MYO1A	-1.84166	1.44744e-09	7.76708e-09
MARVELD2	-1.84148	3.31878e-14	3.37213e-13
LIMA1	-1.84133	8.2371e-24	2.96292e-22
ZNF654	-1.84093	1.29006e-53	1.85616e-50
RAB37	-1.84038	3.78034e-21	9.63591e-20
LDHD	-1.84	3.6103e-28	2.23043e-26
ADAMTS15	-1.83961	5.08091e-15	5.77665e-14
CLDN18	-1.83793	0.000390303	0.000909975
NUP50	-1.83787	3.63273e-31	3.32139e-29
FAM135A	-1.83708	9.01513e-25	3.70047e-23
U2SURP	-1.83669	2.72557e-45	1.36716e-42
GALE	-1.83582	1.24295e-13	1.16527e-12
ESRRG	-1.83423	5.36305e-07	1.99513e-06
SLC44A1	-1.83392	1.06539e-28	7.01812e-27
MUC6	-1.83287	1.78519e-06	6.12752e-06
SCGN	-1.83111	2.34126e-14	2.42578e-13
PLCH1	-1.83101	2.0548e-28	1.3094e-26
ADAMTS17	-1.82716	3.89081e-22	1.14248e-20
TMPRSS3	-1.8269	4.69508e-07	1.76356e-06
LINC01268	-1.826	6.70164e-40	1.80499e-37
NAPEPLD	-1.82368	8.79378e-26	4.0954e-24
AP1S3	-1.81933	3.48254e-20	7.90073e-19
MAGIX	-1.81883	4.42392e-40	1.21547e-37
ZBTB7C	-1.81582	7.54662e-16	9.57335e-15
KLK11	-1.81214	2.04187e-07	8.0775e-07
ARHGAP32	-1.81054	2.30625e-20	5.34072e-19
RMDN1	-1.80942	1.08123e-17	1.74952e-16
AHNAK	-1.80785	3.97664e-28	2.4457e-26
PCLO	-1.80718	6.60425e-12	4.87363e-11
RAB27A	-1.80718	6.95148e-16	8.84918e-15
GP2	-1.80558	6.22709e-06	1.96858e-05
AGPAT9	-1.80552	1.35285e-10	8.31931e-10
TMPRSS2	-1.8029	9.81907e-10	5.38473e-09
ABCA5	-1.80219	6.05806e-24	2.21407e-22
ADRB2	-1.80093	2.31784e-17	3.61357e-16
OR7E14P	-1.80052	9.20121e-12	6.65181e-11
TMEM51-AS1	-1.80026	1.14316e-33	1.42093e-31
PIWIL2	-1.80002	6.56069e-18	1.09228e-16
ALDH3A2	-1.79977	1.88849e-25	8.44264e-24
PPP1R36	-1.79902	6.21608e-14	6.10388e-13
SLAIN1	-1.79892	1.1727e-15	1.44768e-14
DHRS9	-1.79821	4.97251e-13	4.28685e-12
CHMP4C	-1.79592	3.83529e-09	1.93856e-08
MAP4K5	-1.79569	3.18712e-35	4.67174e-33
C1orf210	-1.7952	4.6738e-11	3.06992e-10
AC092620.2	-1.79357	2.57994e-38	5.75747e-36
SPINK2	-1.79284	2.4964e-19	5.04773e-18
HIGD1A	-1.79034	2.28866e-17	3.57113e-16
PRRG4	-1.78989	3.11892e-13	2.77054e-12
PAQR8	-1.78969	2.24551e-19	4.5811e-18
SFXN3	-1.78934	4.71452e-33	5.51963e-31
ZSCAN4	-1.78919	4.01302e-25	1.72223e-23
SMIM14	-1.78843	3.27159e-22	9.69507e-21
GDPD1	-1.78805	9.81784e-26	4.53753e-24
LNX1	-1.78654	1.97771e-14	2.06752e-13
BEX5	-1.78583	2.06659e-12	1.63755e-11
MED17	-1.78543	3.52992e-45	1.72623e-42
TMCC3	-1.78103	7.81951e-19	1.48346e-17
PDGFA	-1.78067	1.0205e-28	6.73592e-27
PPP3R1	-1.7792	2.26233e-51	2.57693e-48
TPD52	-1.77647	3.53674e-13	3.11839e-12
ACSL3	-1.77642	5.50793e-29	3.76432e-27
MAP9	-1.77528	3.77538e-24	1.42752e-22
MRO	-1.7745	8.7656e-35	1.22887e-32
BTG3	-1.77449	3.98487e-10	2.307e-09
MBOAT1	-1.77347	8.71157e-21	2.12222e-19
SH3BGRL2	-1.77157	2.37807e-14	2.45833e-13
ZNF137P	-1.77087	5.22418e-21	1.30724e-19
GPD1L	-1.76611	2.34438e-25	1.03789e-23
EHF	-1.76486	7.00425e-14	6.82633e-13
CLIC3	-1.7621	3.54478e-13	3.12397e-12
SPIRE2	-1.76183	4.15913e-23	1.36823e-21
RGS7	-1.75995	7.64184e-12	5.5858e-11
FKBP1B	-1.75928	1.78144e-13	1.63588e-12
THSD4	-1.75802	3.18861e-21	8.20024e-20
GPR126	-1.75644	8.94069e-10	4.93145e-09
ACVR1C	-1.75433	1.12363e-15	1.39023e-14
HCG18	-1.75343	6.08935e-36	9.85016e-34
ENTPD3	-1.75339	2.93408e-31	2.7198e-29
FMO5	-1.751	4.687e-10	2.68421e-09
MYZAP	-1.75017	6.25275e-17	9.2024e-16
AKR7A3	-1.74835	4.90203e-12	3.68512e-11
TBC1D8B	-1.74801	2.99657e-17	4.60995e-16
KANSL1L	-1.74764	1.8841e-27	1.07642e-25
MAL2	-1.74455	2.1284e-06	7.21767e-06
C5orf30	-1.74435	4.7651e-19	9.33137e-18
GCNT2	-1.74427	5.11027e-13	4.39591e-12
ALDOB	-1.74341	0.00487839	0.00919206
CIDEC	-1.74122	1.9858e-14	2.0741e-13
ANKRD12	-1.7391	6.62753e-25	2.76189e-23
RP11-757F18.5	-1.73794	2.58419e-19	5.20983e-18
RHBDL2	-1.73727	8.51479e-22	2.37524e-20
SOWAHA	-1.735	4.36879e-09	2.1906e-08
GALNT7	-1.73476	3.18226e-13	2.82314e-12
GFPT1	-1.73446	7.73086e-17	1.11881e-15
RPS6KA6	-1.73389	8.49806e-33	9.59982e-31
KIF16B	-1.73299	3.53415e-13	3.1166e-12
EHHADH	-1.73278	1.43908e-20	3.40319e-19
CENPV	-1.73144	9.81956e-12	7.07358e-11
EP300	-1.73123	6.76612e-24	2.44992e-22
CYSTM1	-1.7312	5.02397e-12	3.77108e-11
RALGPS1	-1.72764	1.94383e-21	5.14916e-20
ME1	-1.72763	1.89662e-14	1.98807e-13
C15orf48	-1.7271	1.69657e-05	5.00161e-05
NKX2-2	-1.7257	1.08911e-08	5.15691e-08
PIP5K1B	-1.72506	2.6615e-08	1.19689e-07
TJP3	-1.72504	2.7396e-12	2.13403e-11
ADAMTS13	-1.72469	7.84055e-42	2.61391e-39
PARD6B	-1.72461	1.56457e-08	7.25801e-08
KIAA1147	-1.72242	7.75452e-26	3.64243e-24
GAREM	-1.7223	1.03073e-17	1.67413e-16
ASCL1	-1.72184	1.7325e-13	1.59281e-12
ALDOC	-1.72096	1.0031e-24	4.06559e-23
B3GNT6	-1.72064	2.50645e-10	1.48811e-09
EFNA5	-1.71892	2.82502e-21	7.31681e-20
PRKD2	-1.7175	4.0702e-37	7.86355e-35
CXADR	-1.71517	1.20604e-06	4.25673e-06
GDA	-1.71462	1.97233e-05	5.74977e-05
SLC45A4	-1.71397	1.52894e-25	6.91435e-24
MBNL3	-1.71289	6.01882e-17	8.88683e-16
MGAT3	-1.71122	5.07847e-34	6.54871e-32
IRX3	-1.70945	4.44836e-15	5.0999e-14
PHF3	-1.70895	3.25402e-44	1.44645e-41
ADAM28	-1.70836	4.08591e-08	1.7909e-07
EPB41L4B	-1.70834	2.50344e-07	9.77541e-07
PTPRH	-1.70824	2.08494e-12	1.65113e-11
PLS1	-1.70569	1.48655e-06	5.16537e-06
SIDT2	-1.70401	1.67737e-26	8.63563e-25
OTUD1	-1.70297	4.25022e-22	1.24069e-20
LGR4	-1.70267	7.46687e-15	8.30792e-14
PRR15	-1.7011	4.80356e-11	3.14834e-10
CCDC134	-1.70101	2.50388e-36	4.29152e-34
NUDT12	-1.70051	4.23634e-15	4.87626e-14
TMEM220	-1.69943	2.5889e-16	3.49502e-15
EYA2	-1.69776	1.15015e-13	1.08459e-12
TTC39B	-1.69555	8.86718e-27	4.69947e-25
BCL2L15	-1.6951	5.02769e-10	2.86881e-09
CHPT1	-1.69328	1.2335e-14	1.33073e-13
HOMER2	-1.69006	8.10703e-15	8.96364e-14
TMEM30B	-1.6899	2.46969e-10	1.46804e-09
DSG2	-1.68916	1.49833e-07	6.05791e-07
ARHGEF28	-1.68861	3.20672e-17	4.91801e-16
MMEL1	-1.68699	2.6618e-21	6.91374e-20
DOK4	-1.68578	8.90367e-19	1.67691e-17
ALDH6A1	-1.68518	7.68952e-21	1.88025e-19
LRP4	-1.68377	5.03727e-14	5.00114e-13
PBLD	-1.68353	5.49966e-09	2.71679e-08
LPHN3	-1.68282	3.47804e-24	1.32425e-22
KIAA1804	-1.6819	9.68771e-11	6.08543e-10
CRIP1	-1.68126	9.84287e-14	9.36254e-13
SLC7A11	-1.67989	1.17967e-06	4.16792e-06
RP11-567C2.1	-1.67978	9.40533e-37	1.68602e-34
STARD4	-1.67955	8.14115e-20	1.76005e-18
C19orf33	-1.67826	1.28735e-06	4.52059e-06
RAB40B	-1.67753	2.69241e-29	1.91927e-27
MAP3K9	-1.67692	3.67415e-20	8.30786e-19
TACSTD2	-1.67621	4.80928e-06	1.54502e-05
TSPAN5	-1.67567	6.58681e-20	1.43996e-18
LGALS4	-1.67175	6.91121e-05	0.000184004
SLC16A5	-1.67092	6.08149e-14	5.97924e-13
STS	-1.67024	2.65946e-18	4.68296e-17
CORO2A	-1.66862	1.11802e-08	5.28557e-08
CES2	-1.66757	5.67104e-09	2.79413e-08
TOM1L1	-1.66714	1.50527e-12	1.21405e-11
UGGT2	-1.66623	4.60344e-20	1.02564e-18
B4GALT4	-1.66516	3.39055e-21	8.68689e-20
MLLT3	-1.66405	2.93236e-26	1.46811e-24
MAGI1	-1.66304	9.08925e-23	2.86264e-21
SEC24D	-1.66068	2.07493e-36	3.57877e-34
CPEB3	-1.66061	5.99525e-36	9.72672e-34
SPIN3	-1.66018	2.88694e-17	4.44504e-16
CDC42BPA	-1.66	2.06867e-14	2.15681e-13
ATP9B	-1.65987	1.02132e-28	6.73592e-27
ZNF785	-1.65719	1.03124e-35	1.6202e-33
ABCC5	-1.65698	4.84477e-22	1.40599e-20
IFI27	-1.6557	4.54437e-14	4.53317e-13
ATP2A3	-1.65519	2.2794e-11	1.56017e-10
TFCP2L1	-1.65445	4.5246e-18	7.70663e-17
WDR52	-1.65439	9.4188e-30	7.16235e-28
RP11-44F21.5	-1.65432	4.04957e-13	3.53917e-12
MMP28	-1.65148	8.20441e-16	1.03359e-14
GMDS	-1.64944	3.07761e-18	5.36227e-17
ZFYVE28	-1.64827	9.50081e-33	1.06665e-30
DISP1	-1.64823	7.11317e-22	2.00677e-20
PHYH	-1.64703	1.28309e-23	4.48262e-22
DOPEY2	-1.64429	1.1745e-44	5.48852e-42
PTCD3	-1.64421	2.05537e-25	9.15871e-24
ARGLU1	-1.64383	4.54459e-37	8.69941e-35
B3GNT7	-1.64289	3.41959e-10	1.99526e-09
GOLM1	-1.64258	6.63177e-10	3.72462e-09
SELENBP1	-1.64237	1.10541e-11	7.90976e-11
SNX24	-1.64237	3.44623e-32	3.57538e-30
C5orf63	-1.64007	9.21073e-24	3.2829e-22
SCG2	-1.63913	2.5313e-06	8.48395e-06
B2M	-1.63839	3.7813e-20	8.52548e-19
TMEM184A	-1.63808	1.5459e-17	2.46277e-16
LINC00342	-1.63787	1.22154e-11	8.68951e-11
FMN1	-1.63746	3.08196e-39	7.72965e-37
MIA3	-1.63636	4.62282e-19	9.07224e-18
MUC1	-1.63621	2.47122e-08	1.11609e-07
PURA	-1.63481	4.24216e-40	1.17142e-37
IKZF2	-1.63357	1.50257e-18	2.74576e-17
TGFA	-1.63337	5.46675e-11	3.55362e-10
RDH11	-1.63253	1.84426e-32	1.9656e-30
ABCC3	-1.63195	5.74471e-12	4.28035e-11
PDIA3	-1.63054	4.87038e-20	1.08115e-18
TMEM144	-1.62995	6.18193e-17	9.11044e-16
HNF4A	-1.62985	2.08986e-10	1.25385e-09
TMEM246	-1.62934	1.37276e-16	1.91615e-15
CTC-471J1.2	-1.62915	2.20529e-39	5.66075e-37
RP11-108L7.15	-1.62899	2.26237e-47	1.54619e-44
FLVCR1	-1.62799	3.21604e-15	3.76444e-14
PTPRN2	-1.62762	2.48252e-12	1.94542e-11
DNAJC22	-1.62755	1.56852e-16	2.17441e-15
ASB8	-1.62433	8.36473e-49	6.53345e-46
LYPD6	-1.6234	2.99744e-13	2.67019e-12
CDH1	-1.62253	7.75768e-05	0.000204765
FZD5	-1.62251	1.73516e-15	2.10168e-14
RIMBP2	-1.62105	1.74106e-11	1.21218e-10
NUDT16P1	-1.62097	6.7162e-31	5.92271e-29
PTPLAD1	-1.61947	4.77087e-23	1.55408e-21
ACOX1	-1.61776	3.59593e-24	1.36377e-22
RBM47	-1.61774	1.56567e-11	1.09776e-10
TMEM171	-1.61448	2.43209e-13	2.19466e-12
YWHAH	-1.61361	2.77803e-39	7.06459e-37
TMEM37	-1.6121	5.88387e-12	4.37926e-11
RPA3OS	-1.61199	3.21091e-23	1.0744e-21
DDX60L	-1.61183	8.51401e-16	1.07037e-14
WWC1	-1.61127	1.83837e-22	5.58715e-21
PEX11A	-1.60996	7.44687e-24	2.68928e-22
SPTLC2	-1.60968	8.80746e-24	3.14737e-22
SLITRK6	-1.60956	2.95619e-18	5.16388e-17
KIAA1324	-1.60759	0.000257891	0.000622058
RP1-30M3.5	-1.60639	1.4441e-36	2.52257e-34
NEDD4L	-1.60605	1.9721e-19	4.05355e-18
SLC22A5	-1.60497	8.37219e-29	5.58913e-27
CLMN	-1.60467	1.43705e-21	3.87239e-20
ABLIM1	-1.60461	3.20863e-25	1.39232e-23
SYCP2	-1.604	1.65623e-16	2.28846e-15
TLCD2	-1.60375	7.60815e-19	1.44738e-17
DHCR24	-1.6036	6.22326e-10	3.50636e-09
CEP85L	-1.60217	2.27184e-17	3.54996e-16
HGD	-1.60205	2.24647e-08	1.02159e-07
KRT19	-1.60156	0.000111939	0.000287795
LINC01127	-1.6003	4.0193e-26	1.96561e-24
