# Supplementary material for: Hub genes and pathways in gastric cancer: A comparison between studies that used normal tissues adjacent to the tumour and studies that used healthy tissues as calibrator
Source: IET Syst Biol. 2023 Apr 29;17(3):131–41. doi: 10.1049/syb2.12065 (PMC10280624; doi:10.1049/syb2.12065)
Supplement: Supplementary file 3 — Supplementary Material [file SYB2-17-131-s001.xlsx]

## Sheet: Sheet1
		supplementary Table 2. Genes lists obtained from venn diagram analysis
N list			SN List			NAT List			SNAT list
uDEGs	dDEGs		uDEGs	dDEGs		uDEGs	dDEGs		uDEGs	dDEGs
ABCF2	GKN1		ABCF2	GAST		COL10A1	PDZD3		SPP1	PDZD3
ACKR1	GKN2		ACKR1	PAX6		FNDC1	ACADL		THBS2	ACADL
ACTA2	GAST		ACTA2	KIF21A		FAP	SLC7A11		THBS4	MT1F
ACTB	SCGB2A1		ACTB	HMGN2P46		HOXC6	APOBEC1		CCL18	SH3GL2
ACTC1	SST		ACTG2	LYZ		THBS2	BHMT		CLDN4	BHMT
ACTG2	KRT20		ADAMTS1	GLDN		SFRP4	PLIN5		SULF1	PLIN5
ACTN1	HRASLS2		ADAMTS8	CCDC186		CEMIP	ZNF536		THY1	APOBEC2
ADAM12	DPCR1		ADAMTSL4	SDR16C5		SULF1	DDX60		TIMP1	ZNF536
ADAMTS1	GIF		ADCY3	GALNT5		CTHRC1	RNASE1		FKBP10	NTN4
ADAMTS12	CHGB		AGO2	GALNT6		COL11A1	IQGAP2		SERPINB5	GPER1
ADAMTS2	SLC28A2		AGTR1	EDN3		FKBP10	AMPD1		CLDN7	PLA2G1B
ADAMTS8	FUT9		AK021804	GDPD1		CRISPLD1	TRIM36		SPOCK1	UBL3
ADAMTSL4	RP11		AK021977	RASEF		KRT6B	CKM		THBS1	FGB
ADCY3	SOSTDC1		AKT3	DEFB1		ASPN	GATA5		CDH13	MYRIP
AEBP1	SYTL5		ALDH1A3	XDH		GAL	STYK1		FOXC1	EPN3
AGO2	VSIG1		ALDH1B1	PTPRR		WISP1	RAB27A		UCHL1	LIFR
AGTR1	AKR1B10		AMIGO2	C6orf132		SPOCK1	FGB		SPARC	IQGAP2
AHNAK2	UPK1B		ANGPTL1	NAPEPLD		CLDN1	FAM20A		PKDCC	TRIM36
AK021804	CAPN9		ANGPTL2	ARHGAP32		THBS4	PLA2G1B		MEST	CKM
AK021977	ATP4B		ANXA6	ETNK1		NRK	AXDND1		NNMT	PDGFD
AKT3	SCIN		AP1S2	TTC22		CXCL8	MAP7D2		TNFRSF12A	PAIP2B
ALDH1A3	CAPN13		AP2A1	SLC44A1		SERPINH1	RPRM		PENK	APLP1
ALDH1B1	SSTR1		AP2M1	CSTA		LY6E	STX19		CAMK2N1	MT1M
AMIGO2	MSMB		APOD	ZNF662		CLDN7	MT1M		GAL	FOLR1
ANGPTL1	MUC5AC		APOE	PSD3		CDH13	ADAM28		VCAN	RPRM
ANGPTL2	TFF2		APOLD1	SPATA5		COL8A1	SYTL2		SNX10	MUM1L1
ANP32E	GPR64		AQP9	PAQR8		SERPINB5	UPK1B		NEK2	CARNS1
ANXA6	ADH1C		ARHGDIB	SOX21-AS1		NID2	MUM1L1		KRT6B	COL6A5
AP1S2	SMIM6		ARHGEF7	NKX6-3		CLDN4	IL1R2		HAND2	IRX5
AP2A1	FAM3B		ARID1A	INSM1		COL1A1	RFX6		TNC	TRIM50
AP2M1	LINC01133		ASB2	SP3		TNFRSF12A	CLDN23		SLC19A3	NKX6-2
APOC1	CAPN8		ASPH	SYTL4		IGF2BP3	CARNS1		PGS1	METTL7A
APOD	ANXA10		BAG2	TLCD2		COL1A2	COL6A5		GJC1	MT1H
APOE	CWH43		BANF1	CEACAM5		PRRX1	IRX5		WISP1	NR0B2
APOLD1	LRRC66		BBX	ME1		MGP	VILL			SMIM5
AQP1	APOBEC1		BCL2L1	CTAGE5		GJC1	FER1L4			SUSD4
AQP9	CYP2C18		BCL2L11	LMO4		RARRES1	XK			SULT2A1
ARHGDIB	HPGD		BCL6	CCDC64		PKDCC	NKX6-2			MYRF
ARHGEF7	MAP7D2		BHLHE40	RP11-96D1.11		THY1	METTL7A			ANGPTL3
ARID1A	TMEM27		BICD1	CYP4F3		TIMP1	MT1H			DRD5
ASB2	KCNJ16		BNC2	ARX		INHBA	BCL2L14			CYP2C8
ASPH	KIF21A		BOC	SPATA6		COL4A1	NR0B2			HMGCS2
ASPN	SULT1C2		BSG	HSD17B2		COL6A3	SH3BGRL2			GRIA4
ATP1B3	HMGN2P46		BTG2	MAP3K13		THBS1	PTPRZ1			PTGER3
BAG2	LYZ		BUB1	CMBL		MMP7	LDHD			IGFBP2
BANF1	BCAS1		C10orf10	THRB		PENK	SUSD4			PLCXD3
BBX	ATP4A		C11orf96	CASZ1		DPYSL3	LRRC66			ALDH1A1
BCAT1	IL1R2		C1orf198	ITCH		PGS1	SMIM5			SIGLEC11
BCL2A1	ADH7		C1QA	C6orf141		FOXC1	UBL3			CKB
BCL2L1	GLDN		C1QB	FAM110C		SPP1	MYRF			LRRC31
BCL2L11	CA2		C1QC	SHH		OLFML2B	KLHDC7A			KCNJ13
BCL6	PGC		C1S	GDPD3		COL5A2	PDGFD			SLC16A7
BGN	VSIG2		C2	HIST1H3E		UCHL1	ANGPTL3			GPR155
BHLHE40	AADAC		C20orf27	NMT2		MEOX2	LIFR			HDC
BICD1	C6orf58		C2orf40	GAREM		PMEPA1	DRD5			FAM3D
BMP1	CCDC186		C5AR1	OCLN		CCL18	MS4A8			NRG4
BNC2	ERICH5		C5orf28	STOX2		GPNMB	APOBEC2			ACSM3
BOC	PKIB		C7	IGSF9		HAND2	PLLP			RAB26
BSG	RFX6		C8orf88	SALL1		FN1	PLAC8			FGG
BTG2	AXDND1		C9orf16	SHISA6		SLC19A3	AKR1C1			DNER
BUB1	MAL		CALCRL	DOPEY2		VCAN	NTN4			DUOXA2
C10orf10	FCGBP		CAPRIN1	LPCAT4		NNMT	HMGCS2			GUCA2B
C11orf96	ACKR4		CBX5	ASPHD2		APOC1	B3GNT6			SLC2A12
C1orf198	SGK2		CCDC50	EP300-AS1		CDH11	C1orf116			FGA
C1QA	SDR16C5		CCDC71L	SLC7A8		COL12A1	GPER1			SLC9A2
C1QB	ENTPD5		CCL19	DHRS9		FBN1	CYSTM1			AQP4
C1QC	GC		CCL21	SLC39A11		SFRP2	IGFBP2			ZNF385B
C1R	PSAPL1		CCL4	COA1		SERPINE1	SGK2			GPRC5C
C1S	PSCA		CCR1	KBTBD12		MSR1	RAB27B			PDILT
C2	CTSE		CCR7	FRK		CAP2	PPP1R36			AZGP1
C20orf27	TFF1		CD163	KCNK10		NEK2	PLCXD3			PDIA2
C2orf40	OTC		CD248	TMEM144		CAMK2N1	HGD			CNTD1
C3	LINC00982		CD37	PRSS12		SNX10	TM4SF4			MT1G
C5AR1	HHIP		CD4	INADL		AHNAK2	GRIA4			CYP4X1
C5orf28	FA2H		CD46	ABCC6P1		CHN1	NEDD4L			CKMT2
C7	LYPD6B		CD74	NCKAP5		MEST	CNTN3			SLC1A2
C8orf88	ERO1LB		CD86	PEX13		COL3A1	CKB			COL2A1
C9orf16	KCNE2		CDC42	TMPRSS3		TNC	SCNN1A			FAM150B
CALCRL	EDN3		CDV3	PLEKHH1		COL5A1	SLC4A4			CLIC6
CALD1	ARL14		CEBPB	TMEM163		RAB31	KCNJ13			CCKBR
CAP2	LIPF		CEBPD	FXYD3		SELE	MT1F			ETNPPL
CAPRIN1	RASEF		CEP350	DSC2		ITGBL1	ALDH6A1			GHRL
CBX5	DEFB1		CEPT1	CTNNB1		GUCY1A3	TSPAN1			CHGA
CCDC50	GSTA1		CERCAM	ST18		FBXO32	CTSE			CHIA
CCDC71L	REG3A		CFL1	OVOL2		SPARC	LNX1
CCDC80	XDH		CFL2	SCG5			HDC
CCL19	SLC26A9		CH25H	TRIM2			SULT2A1
CCL2	PRDM16		CHRDL1	MMP28			FAM3D
CCL21	CXCL17		CITED2	ANKHD1			ALDH1A1
CCL4	PROM2		CLEC7A	GNAQ			PSAPL1
CCR1	AMPD1		CLIC4	PTK6			FGD4
CCR7	CA9		CLINT1	JADE1			ACKR4
CD14	GATA6-AS1		CLIP3	TOX3			SULT1B1
CD163	LIPH		CLMP	SCG3			PRLR
CD248	C6orf132		CLPTM1	INSC			SOWAHA
CD37	ETNK1		CNOT3	SGSM1			PBLD
CD4	C11orf92		COCH	LINC00483			SMPD3
CD44	SLC16A9		COL14A1	DR1			CYP2C8
CD46	TTC22		COL15A1	PAGR1			LRRC31
CD74	PLAC8		COL18A1	RASSF10			SCNN1B
CD86	AGR2		COL4A2	CBR1			FA2H
CDC42	CSTA		COL6A2	SLPI			ARHGEF28
CDH11	LINC00261		COPA	ENTPD3			NRG4
CDV3	IGJ		CORO1C	FOXA2			LIPH
CEBPB	ZNF662		CPM	WDR52			GCNT2
CEBPD	UGT2B15		CPNE2	HOOK1			SLC26A9
CEMIP	PSD3		CPNE3	NUMB			RAB26
CEP350	TMED6		CPVL	TRAF3IP2			CLDN18
CEPT1	SPATA5		CRIP2	AK025288			FGG
CERCAM	ITPKA		CRYAB	SVIP			CAPN8
CFL1	PCBP1-AS1		CSF1R	RDH13			ST6GALNAC1
CFL2	KLHDC7A		CSF3R	CDHR2			LTF
CH25H	STYK1		CSGALNACT1	SFTA2			DUOXA2
CHI3L1	SOX21-AS1		CSRP1	SPINK5			SLC16A7
CHN1	GALNT6		CTGF	EDEM3			SCNN1G
CHRDL1	FBP2		CTSK	JPX			SCIN
CHRDL2	REG1A		CUX1	SLC35D1			GUCA2B
CHRNA3	INSM1		CXCL2	SLC16A1			C16orf89
CILP	ANKRD36BP2		CXCL5	EVI5			CA2
CITED2	SP3		CXCR4	BMP5			RDH12
CLDN1	SYTL4		CYB5R3	KANK4			HEPACAM2
CLDN3	TMPRSS15		CYBB	PRR26			ACSM3
CLEC7A	SOX2		CYR61	FABP1			LIPF
CLIC4	MGAM		DCLK1	C8orf49			SH3RF2
CLINT1	SH3RF2		DDR2	FAHD1			TMPRSS2
CLIP3	TSPAN1		DDX17	MAGI1			AGR2
CLMP	PCAT18		DDX42	EXPH5			ARL14
CLPTM1	TPH1		DDX6	RP6-24A23.7			CWH43
CNN1	CEACAM5		DENND1B	MYO10			PTGER3
CNOT3	LINC00675		DES	SLC6A20			CYP2C9
COCH	PIGR		DGKH	HES1			GPR155
COL10A1	CYP2C9		DHX9	RNASE4			FBP2
COL11A1	ALDH3A1		DICER1	CHDH			SLC9A2
COL12A1	CTAGE5		DIO2	SLC15A1			PROM2
COL14A1	PIK3C2G		DLC1	KCNK5			MYRIP
COL15A1	CCDC64		DMPK	TEX9			TFF1
COL18A1	RP11-96D1.11		DNAJB5	DHTKD1			KIAA1324
COL1A1	GATA5		DNAJC3	STK4			SLC28A2
COL1A2	FER1L4		DUSP1	TNFSF10			IRX3
COL3A1	MFSD4		DYNC1H1	SLC6A14			LYPD6B
COL4A1	AKR1C3		EBF1	ARHGAP42			FMO5
COL4A2	AGR3		ECM1	LIMA1			RASSF6
COL5A1	PLLP		EFEMP2	SPINK1			EPN3
COL5A2	CYP4F3		EGR1	BCAR3			KCNJ15
COL6A1	ARX		EGR3	NR1I2			ADTRP
COL6A2	SPATA6		ELK4	CCDC68			FOLR1
COL6A3	HSD17B2		ELN	SMIM14			GC
COL8A1	PTPRR		EMP3	ABAT			AADAC
COL8A2	GRAMD1C		ENC1	NMU			SMIM6
COPA	SYT16		ENG	TRIM4			GPRC5C
CORO1C	MAP3K13		ENPEP	PROSER2			APLP1
CPM	CMBL		ENTPD1	ZNF785			PDILT
CPNE2	THRB		EPAS1	PHACTR2			AZGP1
CPNE3	CASZ1		EPHA3	TESC			ZNF385B
CPVL	CMTM4		EPHX1	SCYL3			PAIP2B
CPXM1	RDH12		EPRS	SLC22A23			CYP2C18
CPXM2	DDX60		ERI3	C3orf52			EPB41L4B
CRIP2	TNFRSF17		EXOC5	RAB12			PDIA2
CRISPLD1	FGD4		F2RL2	LARP1B			SYTL5
CRYAB	FAM110C		FABP4	EPG5			PKIB
CSF1R	SHH		FAF1	UNC5CL			SIGLEC11
CSF3R	KAZALD1		FAIM3	CDC27			KLK11
CSGALNACT1	GDPD3		FAM129A	MUC1			MUC6
CSRP1	HIST1H3E		FAM222B	BAG1			TFF2
CST1	NMT2		FBLN1	CENPV			TRIM50
CTGF	SMPD3		FBXL20	STON2			CYP4X1
CTHRC1	UGT8		FBXW11	ATP7B			CYP3A5
CTSK	RASSF6		FCGR1B	RP4-714D9.5			GSTA1
CTSL	KCNJ15		FCGR2A	GPR39			DUOX2
CUX1	XK		FCGR3B	SPAG16			HPGD
CXCL1	S100P		FDCSP	TST			PIK3C2G
CXCL13	STOX2		FERMT2	PRSS16			CKMT2
CXCL2	ANG		FEZ1	SMPDL3A			SLC2A12
CXCL5	IGSF9		FGFR1	TSPAN5			ADH1C
CXCL8	SALL1		FHL1	MYCN			AKR7A3
CXCL9	SHISA6		FHL5	TM4SF5			SLC1A2
CXCR4	VILL		FIBIN	PCSK2			ALDH3A1
CYB5R3	COL17A1		FILIP1	PTPRF			FCGBP
CYBB	LPCAT4		FKBP5	PPP3R1			COL2A1
CYP1B1	EP300-AS1		FKBP8	ALDH3A2			SH3GL2
CYR61	SLC39A11		FLI1	QSOX1			VSIG2
DCLK1	SPINK7		FMNL2	CHPT1			SCGB2A1
DDR2	COA1		FMO1	RPAIN			SULT1C2
DDX17	ELOVL6		FNDC3A	CCDC125			CAPN9
DDX42	TM4SF4		FNIP1	RIPK4			FBXL13
DDX6	CLDN23		FOS	TLR3			FAM3B
DENND1B	KBTBD12		FOSB	NSUN6			PSCA
DES	SLC26A7		FOXP2	DNAJC22			FAM150B
DGKH	CYP3A5		FPR1	MYO1A			ALDOB
DHX9	PRSS12		FPR3	ZNF654			HRASLS2
DICER1	INADL		FSCN1	RAB37			BCAS1
DIO2	MRAP2		FTX	ADAMTS15			FUT9
DLC1	GATA6		FYN	NUP50			CLIC6
DMPK	ABCC6P1		G0S2	KMT2C			CXCL17
DNAJB5	RP11-382B18.4		GAS7	FAM135A			UGT2B15
DNAJC3	GATA4		GDAP2	U2SURP			DPCR1
DNM1	MYO5B		GFPT2	PLCH1			MT1G
DOK5	ATP8B1		GLIPR1	ADAMTS17			AKR1B10
DPYSL3	TM6SF2		GLS	LINC01268			ANXA10
DUSP1	TTC39A		GM2A	AP1S3			DNER
DYNC1H1	NCKAP5		GNA13	MAGIX			CCKBR
EBF1	PEX13		GNA14	RAB40B			CNTD1
ECM1	SLC4A4		GNAI2	RMDN1			PGC
EDNRA	PLEKHH1		GNAL	AHNAK			FGA
EFEMP2	TMEM163		GNS	PCLO			ADH7
EGR1	FXYD3		GPC6	RIT1			SLC26A7
EGR2	CTNNB1		GPX8	GP2			SSTR1
EGR3	SCNN1B		GRB10	ABCA5			GKN1
ELK4	ST18		GRINA	OR7E14P			CA9
ELN	OVOL2		GSTM4	TMEM51-AS1			SOSTDC1
EMP3	CDS1		GXYLT2	SLAIN1			TMED6
ENC1	ASPHD2		GZMK	CHMP4C			KCNJ16
ENG	AKR1C1		HAND2-AS1	MAP4K5			ETNPPL
ENPEP	CYP2C19		HCAR3	AC092620.2			GHRL
ENTPD1	SCG5		HCK	HIGD1A			CPA2
EPAS1	BMP2		HIPK1	PRRG4			GKN2
EPHA3	ADTRP		HIPK3	SFXN3			SST
EPHB2	MS4A8		HLA-DPA1	ZSCAN4			CHGA
EPHX1	C4orf19		HNRNPUL1	MED17			ATP4A
EPRS	STX19		HSD11B1	TMCC3			ESRRG
ERI3	ATP13A4		HSP90AB1	PDGFA			ATP4B
EXOC5	PRLR		HSPA4	TPD52			KCNE2
F2RL2	TRIM2		HSPB6	ACSL3			AQP4
FABP4	ANKHD1		HSPB7	MAP9			KRT20
FADS3	PTPRZ1		HSPB8	MRO			CHIA
FAF1	GNAQ		HSPD1	BTG3			GIF
FAIM3	GGT6		HTRA1	MBOAT1
FAM129A	PTK6		IAH1	ZNF137P
FAM198B	JADE1		ICE2	GPD1L
FAM222B	FRK		IFITM2	EHF
FAM83D	B4GALNT3		IFITM3	CLIC3
FAP	CNTN3		IFNGR1	SPIRE2
FBLN1	SCG3		IGFBP7	FKBP1B
FBN1	INSC		IGHD	THSD4
FBXL20	C6orf141		IGHM	GPR126
FBXO32	SGSM1		IL17RD	ACVR1C
FBXW11	LINC00483		IL18BP	HCG18
FCER1G	DR1		IL2RG	RP11-757F18.5
FCGR1B	PAGR1		IL6ST	TBC1D8B
FCGR2A	RASSF10		IL7R	KANSL1L
FCGR3B	SYTL2		ILK	MAL2
FDCSP	RAB27B		ISLR	CIDEC
FERMT2	CBR1		ISYNA1	ANKRD12
FEZ1	RNASE1		ITCH	GFPT1
FGFR1	TRNP1		ITGA1	KIF16B
FHL1	SLPI		ITGA5	EP300
FHL5	TCN1		ITGA7	RALGPS1
FIBIN	VSTM2A		ITGB2	C15orf48
FILIP1	FOXA2		ITPKB	PIP5K1B
FKBP5	HEPACAM2		JAM3	TJP3
FKBP8	HOOK1		JUNB	ADAMTS13
FLI1	NUMB		JUND	PARD6B
FLNA	TRAF3IP2		KBTBD2	KIAA1147
FMNL2	PRELID2		KCNJ8	CPEB3
FMO1	AK025288		KCNMB1	ALDOC
FMO2	ADH1A		KCTD12	EFNA5
FN1	SVIP		KIAA0485	PRKD2
FNDC1	F2RL1		KIAA0907	GDA
FNDC3A	RDH13		KIAA1033	SLC45A4
FNIP1	CDHR2		KIRREL	MBNL3
FOS	SFTA2		KLHDC3	MGAT3
FOSB	SPINK5		KMT2C	SLITRK6
FOXP2	EDEM3		KRAS	PHF3
FPR1	ANKRD22		LAIR2	PLS1
FPR3	CXCL14		LAPTM5	OTUD1
FSCN1	JPX		LGALS1	LGR4
FSTL1	SLC35D1		LINC01279	PRR15
FTX	BTNL8		LINC01355	CCDC134
FYN	C16orf89		LIPG	NUDT12
G0S2	NEUROD1		LMAN1	TTC39B
G6PC3	MST1L		LMO3	DSG2
GAS1	CCL28		LMOD1	MMEL1
GAS7	FAM46C		LOX	DOK4
GDAP2	EVI5		LOXL1	LRP4
GEM	SMIM24		LOXL2	CRIP1
GFPT2	BMP5		LPP	RP11-567C2.1
GJA1	KANK4		LRRC32	STARD4
GLIPR1	PRR26		LTBP2	C19orf33
GLS	C1orf116		LY86	MAP3K9
GM2A	FABP1		LYVE1	TACSTD2
GNA13	C8orf49		MAFB	LGALS4
GNA14	FAHD1		MALAT1	SLC16A5
GNAI2	EXPH5		MAP1A	CORO2A
GNAL	RP6-24A23.7		MAP1B	CES2
GNS	RNF128		MAZ	UGGT2
GPC6	MYO10		MBNL1	B4GALT4
GPNMB	SLC6A20		MBNL1-AS1	MALAT1
GPX8	TPCN2		MBNL2	MLLT3
GRB10	HES1		MCL1	SEC24D
GREM1	SLC7A8		MFAP5	SPIN3
GRINA	SULT1B1		MIR100HG	CDC42BPA
GSTM4	CHDH		MIR143HG	ATP9B
GUCY1A3	SLC15A1		MLLT10	IFI27
GXYLT2	KCNK5		MLLT11	RP11-44F21.5
GZMK	TEX9		MMP19	TMEM246
HAND2-AS1	DHTKD1		MMP2	GMDS
HCAR3	STK4		MN1	ZFYVE28
HCK	TNFSF10		MORC2-AS1	DISP1
HEYL	SLC6A14		MOXD1	PHYH
HIPK1	ACE2		MRGPRF	PTCD3
HIPK3	GCNT1		MRPL38	ARGLU1
HLA-DPA1	RNASE4		MRVI1	GOLM1
HNRNPUL1	ARHGAP42		MS4A1	SNX24
HOTS	SPINK1		MSRB3	C5orf63
HOXA10	BCAR3		MTMR1	SCG2
HOXB7	SLC16A1		MYH11	B2M
HOXC10	GAS2		MYL9	TMEM184A
HOXC6	NR1I2		MYLK	LINC00342
HSD11B1	LMO4		MYOCD	FMN1
HSP90AB1	CCDC68		NAMPT	MIA3
HSPA4	ABAT		NAPA	PURA
HSPB6	FAM20A		NAV1	IKZF2
HSPB7	NMU		NAV3	TGFA
HSPB8	HAPLN1		NCF2	RDH11
HSPD1	TOX3		NCOA2	ABCC3
HTRA1	TRIM4		NEXN	PDIA3
IAH1	PROSER2		NFIA	HNF4A
ICE2	PHACTR2		NID1	CTC-471J1.2
IFITM1	TESC		NME7	RP11-108L7.15
IFITM2	SCYL3		NOTCH3	FLVCR1
IFITM3	MAGI3		NR1D2	ASB8
IFNGR1	MLPH		NR4A1	LYPD6
IGF1	DUOX2		NR4A2	CDH1
IGF2BP3	SLC22A23		NR4A3	FZD5
IGFBP4	C3orf52		NREP	RIMBP2
IGFBP7	PAX6		NRIP1	NUDT16P1
IGHD	RAB12		NRP1	PTPLAD1
IGHM	RMST		NTRK2	ACOX1
IL17RD	DSC2		NUCB1	YWHAH
IL18BP	GALNT5		NUCKS1	ABLIM1
IL2RG	OASL		NUDT3	TMEM37
IL32	LARP1B		NUPL1	RPA3OS
IL6	EPG5		NXN	DDX60L
IL6ST	UNC5CL		NXT2	WWC1
IL7R	ARHGEF37		OGN	PEX11A
ILK	SLC41A2		OMD	SPTLC2
INHBA	FBXL13		OSMR	RP1-30M3.5
ISLR	CDC27		OSR2	SLC22A5
ISM1	BAG1		PAPD4	CLMN
ISYNA1	BCL2L14		PARVB	SYCP2
ITCH	STON2		PCDH7	CEP85L
ITGA1	ATP7B		PCDH9	KRT19
ITGA5	RP4-714D9.5		PCGF1
ITGA7	GPR39		PCOLCE
ITGB2	SPAG16		PDP1
ITGBL1	TST		PDZRN4
ITPKB	ST6GALNAC1		PEA15
JAM3	PRSS16		PECAM1
JUNB	SMPDL3A		PICALM
JUND	CYP3A4		PIK3C2A
KBTBD2	MYCN		PIK3R1
KCNJ8	SHROOM3		PIP4K2A
KCNMA1	CPA2		PKM
KCNMB1	TM4SF5		PLAGL1
KCTD12	PCSK2		PLD3
KIAA0485	NQO1		PLEC
KIAA0907	PTPRF		PLEK
KIAA1033	HYAL1		PLEKHA2
KIRREL	LTF		PLN
KLHDC3	QSOX1		PLTP
KLK10	KCNK10		PLVAP
KMT2C	SCNN1G		PLXDC2
KRAS	NKX6-3		PLXNC1
LAIR2	RPAIN		PODN
LAPTM5	SPTSSB		PPAP2B
LEF1	CCDC125		PPP1CB
LGALS1	RIPK4		PPP1R10
LINC01279	TMEM38A		PPP1R12B
LINC01355	TLR3		PPP1R18
LIPG	OCLN		PPP2R1A
LMAN1	NSUN6		PRAF2
LMO3	SCNN1A		PRELP
LMOD1	MYO1A		PRKCSH
LOX	MARVELD2		PRNP
LOXL1	LIMA1		PROX1
LOXL2	ZNF654		PRR14
LPP	RAB37		PRUNE2
LRRC32	LDHD		PSME3
LTBP2	ADAMTS15		PTGDS
LY6E	CLDN18		PTP4A3
LY86	NUP50		PTPN12
LYVE1	FAM135A		PTPRG
MAFB	U2SURP		PTRF
MAGEA6	GALE		PVRL2
MALAT1	ESRRG		PWAR6
MAP1A	SLC44A1		QSER1
MAP1B	MUC6		RAB23
MAZ	SCGN		RANBP2
MBNL1	PLCH1		RAP1GDS1
MBNL1-AS1	ADAMTS17		RAP2A
MBNL2	TMPRSS3		RASA2
MCL1	LINC01268		RASSF3
MEDAG	NAPEPLD		RASSF4
MEOX2	AP1S3		RBL2
MFAP2	MAGIX		RBM6
MFAP5	ZBTB7C		RBPMS
MGP	KLK11		RCN3
MIR100HG	ARHGAP32		RDX
MIR143HG	RMDN1		REEP1
MLLT10	AHNAK		REPIN1
MLLT11	PCLO		RGMA
MMP19	RAB27A		RGS1
MMP2	GP2		RHOB
MMP7	AGPAT9		RHOH
MMP9	TMPRSS2		RHOQ
MN1	ABCA5		RIT1
MNDA	ADRB2		RNF213
MORC2-AS1	OR7E14P		RP11-138A9.1
MOXD1	TMEM51-AS1		RP11-305O6.3
MRGPRF	PIWIL2		RP11-403P17.3
MRPL38	ALDH3A2		RP1-142L7.8
MRVI1	PPP1R36		RP11-50B3.4
MS4A1	SLAIN1		RP4-781L3.1
MSR1	DHRS9		RSPO3
MSRB3	CHMP4C		S100A8
MTMR1	MAP4K5		S100A9
MXRA7	C1orf210		S1PR3
MXRA8	AC092620.2		SAMD12
MYH10	SPINK2		SAMD4B
MYH11	HIGD1A		SAMHD1
MYL9	PRRG4		SATB1
MYLK	PAQR8		SBNO2
MYOCD	SFXN3		SCYL2
NAMPT	ZSCAN4		SEC61A1
NAPA	SMIM14		SELM
NAV1	GDPD1		SEMA6A
NAV3	LNX1		SERPINA1
NCF2	BEX5		SERPINA3
NCOA2	MED17		SERPINB9
NEXN	TMCC3		SF1
NFIA	PDGFA		SF3B4
NID1	PPP3R1		SFRP1
NID2	TPD52		SHANK3
NME7	ACSL3		SHC1
NOTCH3	MAP9		SLC20A1
NOX4	MRO		SLC25A36
NR1D2	BTG3		SLC29A1
NR4A1	MBOAT1		SLC2A3
NR4A2	SH3BGRL2		SLC38A1
NR4A3	ZNF137P		SLC39A14
NREP	GPD1L		SLC39A6
NRIP1	EHF		SLC4A2
NRK	CLIC3		SLFN5
NRP1	SPIRE2		SLIT2
NRP2	RGS7		SLIT3
NRXN3	FKBP1B		SLMAP
NT5DC2	THSD4		SMCHD1
NTRK2	GPR126
NUCB1	ACVR1C
NUCKS1	HCG18
NUDT3	ENTPD3
NUPL1	FMO5
NXN	MYZAP
NXT2	AKR7A3
OGN	TBC1D8B
OLFML2B	KANSL1L
OMD	MAL2
OSMR	C5orf30
OSR2	GCNT2
PAPD4	ALDOB
PARVB	CIDEC
PCDH7	ANKRD12
PCDH9	RP11-757F18.5
PCGF1	RHBDL2
PCOLCE	SOWAHA
PDE3A	GALNT7
PDE4B	GFPT1
PDGFRB	RPS6KA6
PDGFRL	KIF16B
PDLIM3	EHHADH
PDLIM4	CENPV
PDLIM7	EP300
PDP1	CYSTM1
PDPN	RALGPS1
PDZRN4	ME1
PEA15	C15orf48
PECAM1	NKX2-2
PI15	PIP5K1B
PICALM	TJP3
PIK3C2A	ADAMTS13
PIK3R1	PARD6B
PIP4K2A	KIAA1147
PKM	GAREM
PLA2G2A	ASCL1
PLA2G7	ALDOC
PLAGL1	B3GNT6
PLAU	EFNA5
PLD3	PRKD2
PLEC	CXADR
PLEK	GDA
PLEKHA2	SLC45A4
PLN	MBNL3
PLTP	MGAT3
PLVAP	IRX3
PLXDC2	PHF3
PLXNC1	ADAM28
PMEPA1	EPB41L4B
PODN	PTPRH
PPAP2B	PLS1
PPP1CB	SIDT2
PPP1R10	OTUD1
PPP1R12B	LGR4
PPP1R18	PRR15
PPP2R1A	CCDC134
PRAF2	NUDT12
PRELP	TMEM220
PRKCSH	EYA2
PRNP	TTC39B
PROX1	BCL2L15
PRR14	CHPT1
PRRX1	HOMER2
PRUNE2	TMEM30B
PSME3	DSG2
PTGDS	ARHGEF28
PTGIS	MMEL1
PTGS2	DOK4
PTP4A3	ALDH6A1
PTPN12	LRP4
PTPRG	PBLD
PTRF	LPHN3
PVRL2	KIAA1804
PWAR6	CRIP1
QSER1	SLC7A11
RAB23	RP11-567C2.1
RAB31	STARD4
RANBP2	C19orf33
RAP1GDS1	RAB40B
RAP2A	MAP3K9
RARRES1	TACSTD2
RASA2	TSPAN5
RASSF3	LGALS4
RASSF4	SLC16A5
RBL2	STS
RBM6	CORO2A
RBPMS	CES2
RCN3	TOM1L1
RDX	UGGT2
REEP1	B4GALT4
REPIN1	MLLT3
RERG	MAGI1
RFTN1	SEC24D
RGMA	CPEB3
RGS1	SPIN3
RHOB	CDC42BPA
RHOH	ATP9B
RHOJ	ZNF785
RHOQ	ABCC5
RIT1	IFI27
RNF213	ATP2A3
RP11-138A9.1	TFCP2L1
RP11-305O6.3	WDR52
RP11-403P17.3	RP11-44F21.5
RP1-142L7.8	MMP28
RP11-50B3.4	GMDS
RP3-428L16.2	ZFYVE28
RP4-781L3.1	DISP1
RSPO3	PHYH
S100A8	DOPEY2
S100A9	PTCD3
S1PR3	ARGLU1
SAMD12	B3GNT7
SAMD4A	GOLM1
SAMD4B	SELENBP1
SAMHD1	SNX24
SATB1	C5orf63
SBNO2	SCG2
SCRG1	B2M
SCYL2	TMEM184A
SEC61A1	LINC00342
SELE	FMN1
SELL	MIA3
SELM	MUC1
SEMA6A	PURA
SERPINA1	IKZF2
SERPINA3	TGFA
SERPINB9	RDH11
SERPINE1	ABCC3
SERPINF1	PDIA3
SERPING1	TMEM144
SERPINH1	HNF4A
SF1	TMEM246
SF3B4	CTC-471J1.2
SFRP1	RP11-108L7.15
SFRP2	FLVCR1
SFRP4	PTPRN2
SHANK3	DNAJC22
SHC1	ASB8
SLC1A3	LYPD6
SLC20A1	CDH1
SLC25A36	FZD5
SLC29A1	RIMBP2
SLC2A3	NUDT16P1
SLC38A1	PTPLAD1
SLC39A14	ACOX1
SLC39A6	RBM47
SLC4A2	TMEM171
SLFN5	YWHAH
SLIT2	TMEM37
SLIT3	RPA3OS
SLMAP	DDX60L
SMCHD1	WWC1
SMOC2	PEX11A
SMPX	SPTLC2
	SLITRK6
	KIAA1324
	RP1-30M3.5
	NEDD4L
	SLC22A5
	CLMN
	ABLIM1
	SYCP2
	TLCD2
	DHCR24
	CEP85L
	HGD
	KRT19
	LINC01127
