# Supplementary material for: Hub genes and pathways in gastric cancer: A comparison between studies that used normal tissues adjacent to the tumour and studies that used healthy tissues as calibrator
Source: IET Syst Biol. 2023 Apr 29;17(3):131–41. doi: 10.1049/syb2.12065 (PMC10280624; doi:10.1049/syb2.12065)
Supplement: Supplementary file 4 — Supplementary Material [file SYB2-17-131-s004.xlsx]

## Sheet: filter GEDs OF N&NAT
Supplementary Table 3. Diffrentially expressed gene between N and NAT tissues
Gene.Symbol	logFC	P.Value	adj.P.Val	ID
EGR1	3.51617	1.46e-21	4e-18	227404_s_at
CYR61	2.83294	1.56e-11	1.88e-09	201289_at
MALAT1	2.56747	5.07e-28	3.96e-24	228582_x_at
CYR61	2.53992	8.85e-09	3.83e-07	210764_s_at
RGS1	2.50801	1.09e-13	2.78e-11	216834_at
MALAT1	2.48609	1.78e-24	8.87e-21	227510_x_at
RGS1	2.29277	1.29e-08	5.25e-07	202988_s_at
CLINT1	2.06455	2.27e-08	8.39e-07	230609_at
MIR612	2.05235	3.99e-09	1.98e-07	238320_at
QSER1	2.05009	1.52e-25	8.29e-22	229982_at
S100A8	2.033	2.64e-05	0.00027912	202917_s_at
ADAMTS1	2.02803	2.58e-07	6.31e-06	222162_s_at
SFRP2	2.00966	0.0039285	0.0155005	223122_s_at
ADAMTS1	1.98267	5.63e-07	1.2e-05	222486_s_at
DUSP1	1.93084	1.89e-11	2.24e-09	201041_s_at
VMP1	1.9244	6.32e-16	3.56e-13	1569003_at
APOLD1	1.91864	1.05e-09	6.33e-08	221031_s_at
GREM1	1.86638	0.00135188	0.00665235	218468_s_at
ADIPOQ	1.84672	0.00303164	0.0126357	207175_at
CXCL13	1.84541	0.0142519	0.0428614	205242_at
SMCHD1	1.83072	3.73e-16	2.22e-13	1558747_at
FOS	1.82527	6.43e-07	1.32e-05	209189_at
SLC25A36	1.80848	1.19e-17	1.18e-14	237741_at
CXCL2	1.79436	0.000569245	0.00333728	209774_x_at
ARHGEF7	1.78253	5.62e-13	1.08e-10	235412_at
OGN	1.78144	0.018628	0.0528837	222722_at
CTGF	1.77584	1.84e-07	4.74e-06	209101_at
LEPR	1.75905	4.95e-06	7.04e-05	211356_x_at
CEP350	1.75848	2.44e-31	2.48e-27	213956_at
SLIT2	1.74935	0.0020944	0.00942242	230130_at
PIK3R1	1.74748	3.36e-13	7.14e-11	212249_at
IL7R	1.71196	7.39e-08	2.24e-06	205798_at
AQP4	1.70609	0.018954	0.0535727	226228_at
FMNL2	1.70274	6.09e-16	3.47e-13	242665_at
GREM1	1.68381	0.00333144	0.0136086	218469_at
MCL1	1.66761	5.84e-09	2.7e-07	200796_s_at
TWF1	1.66482	1.85e-15	8.7e-13	214007_s_at
MIR612	1.66455	1.99e-15	9.1e-13	234989_at
ZNF652	1.6485	2.42e-23	9.47e-20	235577_at
FOSB	1.64719	0.00106933	0.00551669	202768_at
SCYL2	1.63861	2.34e-13	5.25e-11	221220_s_at
NR1D2	1.63038	1.53e-10	1.29e-08	209750_at
RP11-138A9.1	1.6301	8.09e-12	1.07e-09	238619_at
EGR1	1.6259	3.07e-07	7.25e-06	201694_s_at
MALAT1	1.62026	5.41e-08	1.72e-06	224559_at
LMAN1	1.61766	7.58e-12	1.01e-09	203294_s_at
RAP2A	1.61757	1.31e-18	1.55e-15	221830_at
PTGDS	1.61707	0.000496833	0.00298772	212187_x_at
APOD	1.6144	0.00535373	0.019829	201525_at
MIR612	1.60197	4.68e-09	2.26e-07	227062_at
F2RL1	-1.60041	0.00418988	0.0163024	213506_at
GALNT5	-1.60057	0.000302691	0.00201211	237183_at
CYP2C9	-1.6018	0.000803648	0.00440894	216025_x_at
RP11-96D1.11	-1.60284	8.44e-07	1.65e-05	229223_at
KCNK10	-1.60362	9.27e-13	1.65e-10	1556927_at
UGT2B15	-1.60442	0.00157379	0.00750171	216687_x_at
ATP2C2	-1.60483	0.00117079	0.00592493	206043_s_at
FAM83B	-1.60548	1.99e-05	0.000220504	232202_at
MAL	-1.60638	0.000863726	0.00466481	204777_s_at
ACE2	-1.60676	0.0235805	0.0635825	222257_s_at
AADACP1	-1.60958	0.00313155	0.0129543	1569582_at
SGSM1	-1.60961	5.07e-11	5.06e-09	230287_at
RP11-44F21.5	-1.60963	5.43e-06	7.57e-05	238632_at
FRK	-1.6108	1.34e-05	0.000159582	235924_at
OCLN	-1.61165	1.17e-11	1.46e-09	235937_at
ZNF883	-1.61341	2.28e-07	5.69e-06	230876_at
HOXA-AS2	-1.61434	2.84e-12	4.36e-10	230080_at
PRRG4	-1.6148	4.23e-06	6.19e-05	238513_at
COL11A1	-1.61542	0.00017498	0.00129389	229271_x_at
CGREF1	-1.61568	1.87e-08	7.12e-07	205937_at
TRIM4	-1.61841	4.02e-11	4.17e-09	1554287_at
SPAG17	-1.61844	1.76e-11	2.1e-09	233516_s_at
SHISA6	-1.61969	7.79e-07	1.56e-05	229266_at
PDZK1	-1.62092	0.00893227	0.0296073	205380_at
SYT16	-1.62161	8.06e-07	1.6e-05	239671_at
CST6	-1.62236	2.95e-05	0.000305511	206595_at
TSPAN5	-1.62548	2.95e-08	1.04e-06	225387_at
NQO1	-1.6258	0.000258997	0.00177452	201468_s_at
MAP3K9	-1.62602	3.76e-10	2.68e-08	213927_at
TMEM144	-1.62699	1.85e-10	1.51e-08	219750_at
CTAGE5	-1.6277	3.76e-14	1.08e-11	204055_s_at
XXYLT1	-1.62782	6.8e-12	9.16e-10	226891_at
C6orf141	-1.63082	9.92e-05	0.000815408	1552575_a_at
CENPV	-1.63107	2.2e-06	3.62e-05	226610_at
DSC2	-1.63136	8.78e-05	0.000738237	226817_at
EPB41L4B	-1.63154	0.000800787	0.00439853	220161_s_at
KCNK10	-1.6354	6.66e-14	1.79e-11	231230_at
TFF3	-1.63763	0.0275317	0.0718827	204623_at
GAREM	-1.63812	1.22e-07	3.37e-06	228115_at
AFAP1-AS1	-1.6383	0.000842439	0.00457266	1558216_at
PROSER2	-1.64175	4.07e-06	6e-05	230051_at
TMEM45B	-1.6437	0.00762602	0.0261872	230323_s_at
ABCG5	-1.64445	0.00725088	0.0251786	220383_at
XRCC4	-1.6448	1.57e-07	4.16e-06	205071_x_at
ANXA13	-1.64528	0.0172795	0.0499079	208323_s_at
CHDH	-1.64738	1.34e-15	6.56e-13	1559590_at
CLDN4	-1.64823	0.00380569	0.0151032	201428_at
TESC	-1.6496	0.000657275	0.00375199	218872_at
AL928768.3	-1.65105	0.00360624	0.0144702	215118_s_at
MAGEA12	-1.65376	0.0426011	0.10071	210467_x_at
C15orf48	-1.6591	0.00607771	0.021879	223484_at
AXDND1	-1.66103	0.00278844	0.0118193	1552870_s_at
C4orf19	-1.662	0.000527626	0.00314145	219450_at
GCNT1	-1.66273	0.000211715	0.00151373	239761_at
SOX2	-1.66726	0.0013083	0.00648579	228038_at
ABCC3	-1.66731	6.04e-07	1.26e-05	209641_s_at
PIEZO2	-1.66769	5.35e-13	1.05e-10	222908_at
SMPD3	-1.6687	4.18e-08	1.38e-06	219695_at
CKMT1A	-1.66955	0.00104082	0.0054017	202712_s_at
AK057259	-1.66967	9.91e-05	0.000815182	1561421_a_at
UGT1A1	-1.67027	0.00155157	0.00741734	206094_x_at
FAM101A	-1.67073	8.79e-05	0.000738513	227320_at
GPR126	-1.67288	0.00018847	0.00137743	213094_at
CLDN23	-1.67337	0.00170828	0.00801189	228707_at
LYPD6B	-1.67421	0.00120592	0.00607504	228360_at
CACNA1A	-1.67436	1.12e-08	4.67e-07	1558944_at
SLC7A8	-1.67447	2.6e-10	1.98e-08	216092_s_at
CCL28	-1.67497	0.0012514	0.0062633	238750_at
IBSP	-1.67531	6.23e-05	0.00056077	236028_at
CNTNAP2	-1.67815	1.53e-05	0.000177802	215145_s_at
HIST1H4A	-1.67908	1.37e-10	1.19e-08	205967_at
HOXA1	-1.67981	9.02e-07	1.74e-05	214639_s_at
CEACAM7	-1.68091	0.0216454	0.0594854	206199_at
SLC39A11	-1.68135	2.51e-08	9.16e-07	227046_at
F5	-1.68304	2.96e-05	0.000305783	231029_at
TINAG	-1.6844	0.00199994	0.00908194	231154_x_at
AMPD1	-1.68458	2.62e-05	0.000276875	206121_at
COL10A1	-1.68461	0.00448343	0.0172058	205941_s_at
LOC220729	-1.68508	8.61e-11	7.89e-09	230077_at
GRIK2	-1.68569	9.69e-20	1.83e-16	1555375_at
CTNNB1	-1.68655	4.23e-08	1.39e-06	1554411_at
KCNE3	-1.68689	0.000128356	0.00100161	222922_at
LOC729966	-1.68822	2.94e-06	4.59e-05	231478_at
RHOF	-1.69338	2.11e-07	5.32e-06	1554539_a_at
APOA2	-1.69444	0.000832193	0.00453189	219466_s_at
ITCH	-1.69869	5.89e-17	4.74e-14	235057_at
UGT1A1	-1.70057	0.00148725	0.00717762	207126_x_at
PROM1	-1.70158	0.0105603	0.0338304	204304_s_at
CYP2B6	-1.704	0.00103274	0.00537096	206754_s_at
ST18	-1.70485	3.35e-06	5.1e-05	206135_at
GAGE12B	-1.70638	0.00173303	0.0081048	208235_x_at
OCLN	-1.70715	0.000147873	0.00112463	209925_at
PAQR8	-1.70749	1.31e-06	2.35e-05	227626_at
TSPAN5	-1.70973	1.3e-08	5.3e-07	209890_at
TM4SF5	-1.71107	0.000112242	0.000902978	206242_at
HIST1H2BC	-1.71129	1.86e-05	0.000208809	214455_at
MAL2	-1.71191	0.00167354	0.007888	224650_at
CMTM4	-1.71315	4.01e-09	1.98e-07	224998_at
ATP7B	-1.71579	1.14e-05	0.000138836	204624_at
LEFTY1	-1.716	0.0294763	0.075768	206268_at
USF1	-1.71664	8.89e-13	1.6e-10	231768_at
SLC4A4	-1.71724	0.00581495	0.0211602	203908_at
PCBP1-AS1	-1.71789	8.12e-13	1.47e-10	227969_at
ANKRD18A	-1.71792	3.76e-07	8.59e-06	244297_at
MUC5B	-1.72038	0.00715752	0.0249327	213432_at
PROM2	-1.72213	0.0011555	0.00585891	1552797_s_at
C4orf19	-1.72218	0.000308197	0.00204102	235350_at
LOC100132207	-1.7229	1.4e-05	0.000165051	243019_at
ERO1LB	-1.72346	2.81e-05	0.00029355	231944_at
KLHDC7A	-1.72349	6.29e-07	1.3e-05	1556012_at
CYP3A5	-1.72401	0.00415046	0.0161744	214234_s_at
CDHR2	-1.72579	1.65e-05	0.000188847	220186_s_at
TRNP1	-1.72639	0.000823663	0.0044917	227862_at
CWH43	-1.72771	0.000119533	0.000948683	220724_at
TLCD2	-1.72988	4.68e-15	1.78e-12	1557275_a_at
HEPACAM2	-1.7305	0.0366004	0.089552	242601_at
GJB6	-1.73603	3.14e-06	4.84e-05	231771_at
S100A14	-1.73621	0.000340177	0.0022085	218677_at
C1orf116	-1.73806	0.000638644	0.00366823	219476_at
HAND2	-1.73864	6.95e-11	6.59e-09	220480_at
MUC6	-1.74349	0.0053833	0.0199115	214133_at
FMO5	-1.74353	0.000401337	0.00251209	205776_at
NMUR2	-1.7448	5.26e-06	7.39e-05	224088_at
LIPH	-1.74912	6.55e-05	0.000583373	235871_at
TMPO	-1.74963	8.94e-17	6.7e-14	237863_at
CLDN18	-1.75249	0.0468299	0.10825	221133_s_at
AOC1	-1.75807	0.00823532	0.0278234	203559_s_at
UGT1A1	-1.75983	0.000233649	0.0016401	221305_s_at
LOC100506098	-1.76122	5.65e-07	1.2e-05	227985_at
SALL4	-1.76228	4.91e-06	7e-05	229661_at
HES1	-1.76325	4.5e-10	3.11e-08	203394_s_at
BMP4	-1.76354	3.61e-08	1.23e-06	211518_s_at
DKK1	-1.76594	0.0156908	0.0462053	204602_at
CPS1	-1.76747	0.0357597	0.0879977	204920_at
HHIP	-1.76908	0.000245789	0.00170626	230135_at
NMT2	-1.77452	3.59e-19	5.61e-16	215743_at
VSIG2	-1.77624	0.000610034	0.00352851	229369_at
THRB	-1.77664	2.78e-07	6.71e-06	228716_at
FRK	-1.77836	3.18e-08	1.1e-06	207178_s_at
SPATA6	-1.77891	3.41e-12	5.1e-10	242086_at
CDS1	-1.78064	6.95e-05	0.000612177	205709_s_at
CLRN3	-1.78251	0.0216227	0.059435	229777_at
MYRFL	-1.78504	2.16e-05	0.000236316	1556267_at
BCL2L15	-1.78803	4.01e-05	0.000392398	242013_at
GC	-1.78999	0.0143511	0.0431052	204965_at
PCSK1	-1.79022	0.00648942	0.0230445	205825_at
NR1I2	-1.79201	0.00102403	0.00533431	207202_s_at
DDC	-1.79202	0.00514334	0.0192072	205311_at
CYP2C9	-1.79558	0.000519187	0.00309829	214421_x_at
NKX3-2	-1.80098	3.5e-06	5.28e-05	207031_at
LINC00483	-1.80131	0.00108457	0.00557803	207259_at
ANKS4B	-1.80477	1.66e-09	9.35e-08	239087_at
SGK2	-1.80479	2.88e-06	4.52e-05	230573_at
FER1L4	-1.80494	5.29e-06	7.42e-05	222245_s_at
VILL	-1.80502	0.000136253	0.00105028	209950_s_at
ACKR4	-1.80514	1.88e-05	0.000210326	220351_at
F5	-1.80526	0.0010903	0.00560216	204714_s_at
RAB27A	-1.80895	2.55e-08	9.28e-07	235766_x_at
FUT6	-1.81018	2.17e-05	0.000236729	211882_x_at
HOXA13	-1.81338	2.36e-05	0.000254428	238808_at
CLDN10	-1.81464	1.71e-06	2.94e-05	205328_at
CYP4F3	-1.81605	0.000302561	0.00201198	206515_at
DHRS9	-1.81627	0.00013111	0.00101883	223952_x_at
HIST1H3E	-1.825	1.39e-13	3.38e-11	236278_at
SPIN3	-1.83787	1.48e-10	1.27e-08	1555882_at
C19orf33	-1.83889	0.000745413	0.00415533	223631_s_at
CXCL17	-1.84043	0.0316348	0.0800457	226960_at
MMP1	-1.84238	0.0145535	0.0435792	204475_at
NQO1	-1.84329	7.76e-06	0.000101909	201467_s_at
COL9A1	-1.84553	2.72e-07	6.59e-06	222008_at
UGT1A1	-1.84677	0.00185622	0.00855436	208596_s_at
MAP3K13	-1.84741	1.58e-10	1.33e-08	1562440_at
MMP28	-1.8522	5.61e-07	1.19e-05	239272_at
KRT19	-1.86097	0.00406837	0.0159217	201650_at
GDPD1	-1.87041	2.9e-08	1.03e-06	238681_at
ITGB6	-1.87167	0.00158498	0.00754736	226535_at
HOXA10	-1.8717	0.00433365	0.0167453	213150_at
LPCAT4	-1.87504	1.07e-19	1.96e-16	215409_at
AKR1C3	-1.87669	0.000147732	0.00112371	209160_at
SLC15A1	-1.87825	3.09e-05	0.000316744	207254_at
IL13RA2	-1.88444	1.15e-05	0.000140061	206172_at
TTC39A	-1.88485	0.000280554	0.00189421	210652_s_at
ENTPD3	-1.88562	8.61e-06	0.000110842	206191_at
RAB27B	-1.88981	0.000386917	0.00243802	228708_at
LOC102724689	-1.89417	4.76e-08	1.54e-06	239624_at
PSD3	-1.89851	9.94e-10	6.07e-08	203355_s_at
KRT7	-1.89961	0.0042839	0.0165915	209016_s_at
PRDM16	-1.90005	2.52e-06	4.04e-05	232424_at
DSC2	-1.90637	0.000108015	0.000874661	204751_x_at
B3GALT5	-1.90697	9.27e-05	0.000772274	230269_at
LOC101930067	-1.91417	3.42e-05	0.000344212	235947_at
PLEKHS1	-1.9174	8.51e-05	0.000719673	219857_at
IGF2BP3	-1.92124	0.00564653	0.020692	203819_s_at
COL11A1	-1.9251	0.00592926	0.0214804	204320_at
GDA	-1.92603	0.0028769	0.0121222	224209_s_at
SP3	-1.93776	3.34e-18	3.65e-15	232529_at
HIST1H3G	-1.93962	2.95e-14	8.71e-12	208496_x_at
PKIB	-1.94009	0.000725815	0.00406556	223551_at
GATA5	-1.94061	0.000271175	0.00184226	238197_at
SPINK1	-1.94176	0.0100243	0.0324575	206239_s_at
IGJ	-1.94305	0.00251343	0.0108841	212592_at
CLDN18	-1.94329	0.0228044	0.061942	214135_at
ETNK1	-1.94488	4.79e-06	6.85e-05	219017_at
TACSTD2	-1.94799	0.000601377	0.00348678	202286_s_at
REG4	-1.94828	0.00813109	0.0275404	238984_at
NEUROD1	-1.9517	2.23e-10	1.76e-08	1556057_s_at
S100P	-1.95291	0.00210458	0.00945738	204351_at
CYP2C9	-1.96618	0.000635312	0.00365101	220017_x_at
PTPRR	-1.96741	5.74e-06	7.93e-05	206084_at
LIPH	-1.96899	7.49e-08	2.26e-06	241898_at
LMO4	-1.97913	2.73e-15	1.14e-12	209204_at
ITPKA	-1.98803	4.09e-09	2.02e-07	205874_at
RAB27A	-1.98861	1.7e-10	1.41e-08	222294_s_at
IGSF9	-1.99612	6.84e-09	3.07e-07	229276_at
C1orf53	-2.01005	5.93e-15	2.21e-12	1558507_at
LINC01207	-2.01271	0.0141884	0.0426988	238103_at
MMP28	-2.01319	1.32e-09	7.71e-08	219909_at
SLC44A1	-2.01546	8.92e-13	1.6e-10	224595_at
C2orf82	-2.02219	1.15e-06	2.12e-05	230244_at
CLDN23	-2.02333	3.88e-05	0.000381273	228706_s_at
ME1	-2.02514	6.88e-08	2.11e-06	204058_at
DHRS9	-2.02941	3.08e-05	0.000315836	224009_x_at
RFX6	-2.03048	0.000481133	0.00291349	1552673_at
FUT6	-2.03243	3e-05	0.000309308	210398_x_at
SLC6A20	-2.03442	0.000168063	0.00125086	219614_s_at
ENTPD5	-2.0349	1.61e-07	4.24e-06	226594_at
AKR1C1	-2.03648	0.000116216	0.000928779	1555854_at
FAM110C	-2.0424	7.72e-05	0.000666943	226863_at
TMEM163	-2.04339	3.7e-05	0.000366967	223503_at
SLPI	-2.04437	0.000250389	0.00173044	203021_at
SCG3	-2.04667	4.61e-06	6.63e-05	219196_at
KLK10	-2.05533	0.00973141	0.0317045	209792_s_at
ARX	-2.06159	5.96e-05	0.000540206	238878_at
CRYBA2	-2.0616	3.73e-07	8.53e-06	220136_s_at
ZDHHC11	-2.06314	2.38e-06	3.86e-05	1552283_s_at
WISP3	-2.06594	0.000864187	0.00466569	210861_s_at
CXADR	-2.06689	3.7e-05	0.000366872	226374_at
GDPD3	-2.06901	2.9e-09	1.5e-07	219722_s_at
CCDC64	-2.07125	5.2e-15	1.96e-12	228320_x_at
PEX6	-2.07491	2.24e-10	1.77e-08	204545_at
CMBL	-2.07619	5.86e-05	0.00053315	227522_at
PTK6	-2.07643	3.61e-07	8.31e-06	206482_at
CLCA4	-2.07737	3.37e-07	7.84e-06	220026_at
CYP3A5	-2.07757	0.00133513	0.0065877	205765_at
SYTL4	-2.08099	1.11e-12	1.92e-10	227703_s_at
FA2H	-2.08713	5.52e-05	0.000508351	219429_at
TTC22	-2.09694	9.16e-07	1.77e-05	235651_at
GALNT6	-2.09757	1.13e-05	0.000138698	219956_at
PTPRR	-2.1007	3.01e-07	7.14e-06	210675_s_at
ETNK1	-2.10475	1.31e-06	2.36e-05	222262_s_at
SHH	-2.10582	1.68e-12	2.75e-10	236263_at
SLC16A9	-2.10805	4.15e-06	6.09e-05	227506_at
CLIC3	-2.12149	2.14e-08	8e-07	219529_at
LGALS4	-2.12706	0.000859904	0.00464761	204272_at
EFNA2	-2.12868	0.00380159	0.0150913	238956_at
PKIB	-2.14124	1.4e-06	2.49e-05	231120_x_at
MAGEA3	-2.14334	0.0361237	0.0886274	209942_x_at
SOX21-AS1	-2.14478	9.8e-08	2.8e-06	237885_at
NAPEPLD	-2.15297	1.53e-11	1.85e-09	238722_x_at
UGT8	-2.15854	0.000135148	0.00104367	228956_at
PLAC8	-2.1589	0.000404593	0.00252842	219014_at
DSC2	-2.16028	8.42e-08	2.47e-06	231033_at
MIR7-3HG	-2.16156	6.79e-10	4.39e-08	223913_s_at
ZDHHC11	-2.16422	9.72e-06	0.000122192	221646_s_at
SCG2	-2.16743	5.83e-05	0.000531199	204035_at
CLDN18	-2.16899	0.0354927	0.087535	232578_at
HPGD	-2.17423	0.000577165	0.00337358	203913_s_at
RAB3B	-2.17902	2.29e-11	2.63e-09	205924_at
GP2	-2.17946	0.00111649	0.00570986	214324_at
CCDC186	-2.18145	1.24e-11	1.53e-09	229399_at
ACE2	-2.18232	0.0090258	0.029863	219962_at
TSPAN1	-2.18711	0.000212775	0.00152012	209114_at
ARL14	-2.18799	0.00245785	0.0106901	220468_at
RASSF6	-2.19268	0.000106024	0.000861471	229147_at
CAPN13	-2.20578	4.17e-05	0.000405831	234709_at
AGR2	-2.20827	0.00127734	0.00636516	228969_at
MAP7D2	-2.21238	0.00055289	0.00325992	228262_at
TMPRSS3	-2.2173	7.98e-05	0.000683215	223949_at
BCAS1	-2.22067	8.22e-05	0.000700189	204378_at
FXYD3	-2.22158	4.82e-05	0.00045702	202489_s_at
SPATA5	-2.22706	3.8e-11	3.98e-09	229075_at
HPGD	-2.23124	0.000243252	0.00169252	203914_x_at
GAD1	-2.23673	7.09e-06	9.44e-05	205278_at
FCGBP	-2.25553	0.00515861	0.019255	203240_at
TM6SF2	-2.25655	5.21e-07	1.12e-05	234092_s_at
SPINK5	-2.25843	3.32e-05	0.000335207	205185_at
LOC100652777	-2.25971	3.44e-05	0.000346258	207222_at
CGA	-2.26004	2.09e-05	0.000229903	204637_at
TFCP2L1	-2.26034	1.4e-07	3.76e-06	227642_at
DAZ1	-2.26562	0.0314193	0.079601	216922_x_at
CSTA	-2.26581	4.34e-08	1.43e-06	204971_at
ZNF662	-2.26711	9.94e-14	2.56e-11	228538_at
ELOVL6	-2.26916	1.35e-07	3.66e-06	204256_at
TMPRSS3	-2.27172	5.42e-05	0.000500678	220177_s_at
SULT1C2	-2.27859	4e-09	1.98e-07	240200_at
CXADR	-2.28649	2.93e-06	4.58e-05	239155_at
AADAC	-2.29152	0.000688868	0.00389814	205969_at
MSLN	-2.29744	0.00254812	0.0110008	204885_s_at
NTS	-2.2978	0.000835602	0.00454683	206291_at
ARHGAP32	-2.312	4.15e-11	4.28e-09	203431_s_at
ARHGAP32	-2.31315	3.89e-15	1.54e-12	210791_s_at
ZSCAN4	-2.31445	2.28e-13	5.12e-11	1552851_at
COL17A1	-2.31602	1.28e-08	5.22e-07	204636_at
PRH1-PRR4	-2.33036	0.000571046	0.00334497	204919_at
C6orf132	-2.33177	1.59e-12	2.62e-10	241455_at
ADTRP	-2.33298	0.00102596	0.00534234	229070_at
ARHGAP32	-2.34284	7.7e-16	4.02e-13	229648_at
LINC00960	-2.35171	7.47e-06	9.86e-05	1559827_at
GALNT5	-2.35485	4.06e-06	5.99e-05	236129_at
CT83	-2.35937	0.00139581	0.00683231	1559258_a_at
PSCA	-2.36379	0.016255	0.0475544	205319_at
DAZ1	-2.36813	0.0252541	0.0671939	216351_x_at
RBP4	-2.37214	5.89e-05	0.000535049	219140_s_at
CES1	-2.37317	9.16e-06	0.000116406	209616_s_at
DEFB1	-2.39692	6.01e-06	8.26e-05	210397_at
HSD17B2	-2.3972	0.000967886	0.00510064	204818_at
GPR64	-2.40315	7.6e-05	0.000658893	206002_at
SSTR1	-2.40525	8.12e-05	0.000693717	235591_at
DAZ1	-2.40704	0.0274949	0.0718141	208281_x_at
RHBDL2	-2.40778	1.64e-08	6.4e-07	1554897_s_at
GALNT5	-2.4245	7.16e-19	1e-15	240390_at
COL11A1	-2.42549	0.00398417	0.0156716	37892_at
WDR72	-2.42906	0.00603518	0.0217675	227174_at
CAMK2N1	-2.42948	9.26e-07	1.79e-05	228302_x_at
GP2	-2.43166	0.00223539	0.00991402	208473_s_at
HPGD	-2.43255	0.000118568	0.000943077	211548_s_at
MUC17	-2.4363	0.00408146	0.0159612	232321_at
ERICH5	-2.44329	6.53e-09	2.95e-07	1552389_at
TMEM27	-2.45212	1.14e-10	1.01e-08	223784_at
CPS1	-2.45387	0.00843936	0.0283463	217564_s_at
TFF1	-2.46361	0.017263	0.0498707	205009_at
GALNT6	-2.46796	1.23e-09	7.22e-08	228303_at
NKX6-3	-2.4715	3.45e-16	2.14e-13	1552885_a_at
ETNK1	-2.47286	9.15e-09	3.94e-07	224453_s_at
SOSTDC1	-2.47377	0.00291771	0.0122543	213456_at
IL1R2	-2.4804	8.95e-05	0.000750275	205403_at
ADH1C	-2.49148	0.00284158	0.0120009	206262_at
CRIP1	-2.4993	1.32e-12	2.23e-10	205081_at
PIGR	-2.50759	0.008164	0.0276285	226147_s_at
UGT1A1	-2.50903	0.000234152	0.00164342	215125_s_at
RHBDL2	-2.51304	1.12e-08	4.66e-07	1552502_s_at
ELOVL6	-2.5151	9.51e-09	4.06e-07	210868_s_at
WDR72	-2.52042	4.47e-06	6.47e-05	236741_at
VIL1	-2.52351	1.16e-05	0.000141169	205506_at
CEACAM6	-2.52611	0.00361667	0.0144972	211657_at
CCL15	-2.53606	0.000123308	0.000970749	210390_s_at
CTSE	-2.53633	0.00243342	0.0106005	205927_s_at
LRRC66	-2.53689	2.27e-06	3.71e-05	1568634_a_at
TMPRSS15	-2.55636	0.00526067	0.0195518	207638_at
CA2	-2.56041	0.00192127	0.00879431	209301_at
STYK1	-2.56849	1.13e-08	4.68e-07	220030_at
SULT1C2	-2.57083	0.000410605	0.00255897	205343_at
SUCNR1	-2.57335	2.64e-09	1.39e-07	223939_at
SFTA2	-2.57385	1.06e-05	0.000131213	244056_at
ORM1	-2.57795	0.00214232	0.00959229	205041_s_at
RASEF	-2.58137	7.39e-06	9.78e-05	235144_at
REG1A	-2.58354	0.01733	0.0500141	209752_at
CEACAM6	-2.59674	0.00518023	0.0193212	203757_s_at
TM4SF4	-2.61159	0.00165592	0.00781842	209937_at
CYP2C18	-2.61548	6.47e-05	0.000578032	215103_at
SERPINB5	-2.62186	0.000610014	0.00352851	204855_at
KIF21A	-2.63739	3.72e-36	2.03e-31	231875_at
SCG5	-2.64233	2.05e-09	1.11e-07	203889_at
CYP2C18	-2.66455	9.35e-05	0.000777521	208126_s_at
ERICH5	-2.66487	2.98e-07	7.09e-06	1552390_a_at
AGR3	-2.67959	0.00149829	0.00721564	228241_at
UGT2B15	-2.68594	2.31e-05	0.00025053	207392_x_at
LINC01133	-2.68825	1.55e-05	0.000179555	239370_at
SULT1C2	-2.70339	0.000420587	0.0026091	211470_s_at
HMGN2P46	-2.707	3.91e-15	1.54e-12	242649_x_at
SULT1C2	-2.71419	0.000485139	0.00292964	205342_s_at
HOXA13	-2.71604	0.000175861	0.00129988	231786_at
PGC	-2.74226	0.0170832	0.0494597	205261_at
SMIM6	-2.76123	6.92e-10	4.46e-08	236098_at
FAM3B	-2.76155	0.000912393	0.00487064	227194_at
XIST	-2.77931	0.0243921	0.0653583	221728_x_at
HPGD	-2.78127	1.84e-06	3.11e-05	211549_s_at
VIL1	-2.78263	8.51e-06	0.000109873	228912_at
VSIG1	-2.78457	0.000878628	0.00472732	234370_at
C6orf58	-2.81139	1.81e-05	0.000204508	238385_at
FUT9	-2.81989	0.00317204	0.0130922	214046_at
CAPN8	-2.82856	4.11e-05	0.000400867	229030_at
OTC	-2.85543	2.5e-05	0.000266759	207200_at
CAPN9	-2.86279	2.01e-05	0.000223038	208063_s_at
VSIG2	-2.87086	7.83e-05	0.000673697	228232_s_at
SLC6A14	-2.92236	0.000503648	0.00302139	219795_at
APOBEC1	-2.93764	9.99e-08	2.84e-06	207158_at
SCIN	-2.97303	1.78e-09	9.9e-08	1552367_a_at
AKR1B10	-2.97409	0.00372291	0.0148404	206561_s_at
REG4	-3.00199	0.00650234	0.0230779	223447_at
REG3A	-3.00411	0.0186444	0.0529165	205815_at
CEACAM5	-3.01124	0.000773646	0.00428085	201884_at
IL1R2	-3.01295	1.19e-06	2.17e-05	211372_s_at
INSM1	-3.01969	6.11e-06	8.37e-05	206502_s_at
XDH	-3.02213	2.39e-06	3.87e-05	241994_at
GLDN	-3.02246	1.11e-16	8.12e-14	230360_at
SCIN	-3.04644	1.18e-07	3.28e-06	1552365_at
REG4	-3.05007	0.00884591	0.0293834	1554436_a_at
SDR16C5	-3.06041	4.08e-06	6.02e-05	238017_at
PGC	-3.06919	0.0172357	0.0498075	1555236_a_at
RP11-363E7.4	-3.07153	4.71e-07	1.03e-05	227306_at
MSMB	-3.0919	0.00663166	0.0234608	210297_s_at
CAPN9	-3.1383	1.05e-07	2.98e-06	210641_at
SYTL5	-3.14821	1.1e-05	0.000135071	242093_at
SLC28A2	-3.15902	0.000125747	0.000985554	207249_s_at
MUC5AC	-3.1714	0.000837594	0.00455525	214303_x_at
MSMB	-3.18199	0.00902566	0.029863	207430_s_at
NKX6-3	-3.20148	3.89e-22	1.25e-18	1552884_at
LYZ	-3.24378	3.18e-06	4.89e-05	1555745_a_at
HRASLS2	-3.26468	9.77e-07	1.86e-05	221122_at
DPCR1	-3.27823	0.00130729	0.00648193	231646_at
ANXA10	-3.27931	0.00345617	0.0139985	210143_at
XIST	-3.34292	0.0319799	0.080725	224588_at
NMU	-3.36164	8.12e-07	1.61e-05	206023_at
FABP1	-3.38153	0.0058604	0.0212845	205892_s_at
TFF2	-3.42498	0.00278444	0.0118077	214476_at
PAX6	-3.46515	1.2e-22	4.08e-19	205646_s_at
DPCR1	-3.49213	0.000283501	0.00191127	241137_at
MUC5AC	-3.57576	0.000373708	0.00237083	214385_s_at
GKN2	-3.61338	0.00859647	0.0287399	238222_at
KRT20	-3.66635	0.000947329	0.0050168	213953_at
EDN3	-3.67854	4.23e-10	2.97e-08	208399_s_at
UPK1B	-3.75279	1.18e-08	4.88e-07	210064_s_at
PAX6	-3.88779	5.73e-24	2.61e-20	235795_at
C6orf58	-4.0364	0.000434543	0.00268066	238383_at
GKN1	-4.09405	0.00728153	0.0252517	220191_at
UPK1B	-4.09991	1.45e-08	5.83e-07	210065_s_at
SCGB2A1	-4.10471	4.75e-07	1.04e-05	205979_at
CHGB	-4.46445	8.25e-12	1.08e-09	204260_at
SST	-4.79275	1.78e-06	3.03e-05	213921_at
GAST	-6.48857	7.68e-16	4.02e-13	208138_at
